# Supplementary material for: Let's talk about faces: Identifying faces from verbal descriptions
Source: Br J Psychol. 2022 Nov 4;114(1):262–81. doi: 10.1111/bjop.12610 (PMC10100156; doi:10.1111/bjop.12610)
Supplement: Supplementary file 2 — Data S1. [file BJOP-114-262-s002.xlsx]

## Sheet: Study 1_performance
	Perceptual GFMT Individual			Perceptual GFMT Averaged			Perceptual GFMT Best/Worst			Verbal GFMT				EFCT		Verbal GFMT
Participant	Same	Different	Overall	Same	Different	Overall	Individuals Average	Best Indiv	Worst Indiv	Pair	Same	Different	Overall	Pre-test	Post-test	Average Time taken per trial verbal GFMT	Total time taken verbal GFMT	TotalTime taken (mins)	Average Match Time(seconds)	Average Mismatch Time (seconds)
3a	90	100	0.95	90	95	0.925	0.925	0.95	0.9	3	90	30	0.6	0.876887	0.827816	01:06:42	23:33:00	23.55	66	66
3b	90	90	0.9				*							0.703252	0.687573
4a	90	30	0.6	90	30	0.6	0.6	0.6	0.6	4	90	20	0.55	0.809814	0.84669	00:54:06	18:20:00	18.33	60	48
4b	90	30	0.6				*							0.759001	0.759582
5a	90	30	0.6	90	30	0.6	0.6	0.6	0.6	5	90	20	0.55	0.746516	0.888502	00:53:03	18:05:00	18.08	49	56
5b	90	30	0.6				*							0.717189	0.754355
6a	50	70	0.6	70	75	0.725	0.725	0.85	0.6	6	80	30	0.55	0.753194	0.852787	01:11:48	1 day, 1:12:00	25.2	67	75
6b	90	80	0.85				*							0.857433	0.825203
7a	90	70	0.8	95	75	0.85	0.85	0.9	0.8	7	70	50	0.6	0.720093	0.780488	01:22:30	1 day, 3:48:00	27.8	79	86
7b	100	80	0.9				*							0.760163	0.85482
8a	80	30	0.55	85	50	0.675	0.675	0.8	0.55	8	80	70	0.75	0.829268	*	01:41:21	1 day, 11:38:00	35.63	121	80
8b	90	70	0.8				*							0.689895	*
9a	100	80	0.9	90	75	0.825	0.825	0.9	0.75	9	90	60	0.75	0.776132	0.914053	01:50:33	1 day, 14:07:00	38.12	93	127
9b	80	70	0.75				*							0.873693	0.848432
10a	100	80	0.9	100	80	0.9	0.9	0.9	0.9	10	90	60	0.75	0.93554	0.904762	00:58:24	19:39:00	19.65	57	59
10b	100	80	0.9				*							0.929443	0.809233
11a	100	80	0.9	100	80	0.9	0.9	0.9	0.9	11	90	90	0.9	0.686411	0.721545	01:12:54	1 day, 1:52:00	25.87	62	82
11b	100	80	0.9				*							0.821719	0.755517
12a	90	80	0.85	95	70	0.825	0.825	0.85	0.8	12	90	50	0.7	0.839721	0.807201	00:34:33	12:00:00	12	29	39
12b	100	60	0.8				*							0.63676	0.634146
13a	90	80	0.85	95	70	0.825	0.825	0.85	0.8	13	90	40	0.65	0.837108	*	01:34:24	1 day, 8:34:00	32.57	85	103
13b	100	60	0.8				*							0.891986	*
16a	100	100	1	95	80	0.875	0.875	1	0.75	16	60	90	0.75	0.813298	*	01:29:57	1 day, 7:44:00	31.73	73	106
16b	90	60	0.75				*							0.873984	*
17a	100	90	0.95	100	80	0.9	0.9	0.95	0.85	17	100	100	1	0.870499	0.877758	00:55:57	20:22:00	20.37	36	75
17b	100	70	0.85				*							0.930023	0.896051
18a	90	60	0.75	95	75	0.85	0.85	0.95	0.75	18	70	80	0.75	0.900116	0.843496	01:15:39	23:41:00	23.68	70	80
18b	100	90	0.95				*							0.844657	0.785424
19a	100	70	0.85	85	75	0.8	0.8	0.85	0.75	19	100	70	0.85	0.751742	0.668409	00:35:45	12:42:00	12.7	25	46
19b	70	80	0.75				*							0.825784	0.90302
20a	100	70	0.85	100	85	0.925	0.925	1	0.85	20	100	90	0.95	0.736063	0.669861	00:59:48	21:29:00	21.48	60	58
20b	100	100	1				*							0.894599	0.83072
21a	80	80	0.8	85	90	0.875	0.875	0.95	0.8	21	80	70	0.75	0.890244	0.858885	01:21:51	1 day, 5:13:00	29.22	67	96
21b	90	100	0.95				*							0.903891	0.917538
22a	100	100	1	90	90	0.9	0.9	1	0.8	22	90	40	0.65	0.898084	0.869338	01:08:24	1 day, 0:12:00	24.2	56	79
22b	80	80	0.8				*							0.823461	0.823461
23a	90	70	0.8	95	80	0.875	0.875	0.95	0.8	23	100	30	0.65	0.791231	0.762776	00:58:57	21:22:00	21.37	44	73
23b	100	90	0.95				*							0.856562	0.833624
24a	90	40	0.65	90	55	0.725	0.725	0.8	0.65	24	70	50	0.6	0.861789	0.782811	00:52:45	19:23:00	19.38	54	50
24b	90	70	0.8				*							0.893728	0.853659
26a	90	70	0.8	90	85	0.875	0.875	0.95	0.8	26	70	50	0.6	0.828107	0.7259	01:45:06	1 day, 12:32:00	36.53	111	99
26b	90	100	0.95				*							0.848722	0.797909
27a	90	100	0.95	85	100	0.925	0.925	0.95	0.9	27	90	70	0.8	0.859466	0.760453	00:57:36	20:34:00	20.57	65	50
27b	80	100	0.9				*							0.866725	0.865854
29a	90	100	0.95	90	100	0.95	0.95	0.95	0.95	29	50	70	0.6	0.880372	0.868467	00:28:57	10:27:00	10.45	26	31
29b	90	100	0.95				*							0.83101	0.735772
30a	80	100	0.9	80	90	0.85	0.85	0.9	0.8	30	100	70	0.85	0.870499	0.80633	01:19:54	1 day, 3:27:00	27.45	73	86
30b	80	80	0.8				*							0.896051	0.891986
31a	50	70	0.6	75	70	0.725	0.725	0.85	0.6	31	100	50	0.75	0.797038	0.789489	00:30:33	10:54:00	10.9	25	36
31b	100	70	0.85				*							0.787166	0.803136
32a	70	80	0.75	70	90	0.8	0.8	0.85	0.75	32	100	50	0.75	0.764518	0.824332	01:34:24	1 day, 8:48:00	32.8	87	101
32b	70	100	0.85				*							0.908537	0.802265
33a	100	100	1	100	100	1	1	1	1	33	100	50	0.75	0.95151	0.923345	01:41:21	1 day, 10:48:00	34.8	110	91
33b	100	100	1				*							0.907085	0.941638
34a	70	100	0.85	85	100	0.925	0.925	1	0.85	34	90	40	0.65	0.913473	0.892857	01:01:33	21:25:00	21.42	56	67
34b	100	100	1				*							0.924216	0.746516
35a	90	60	0.75	90	50	0.7	0.7	0.75	0.65	35	100	100	1	0.834785	0.79007	00:55:03	19:26:00	19.43	47	63
35b	90	40	0.65				*							0.70122	0.7259
36a	90	40	0.65	90	50	0.7	0.7	0.75	0.65	36	80	70	0.75	0.78194	0.891986	01:21:03	1 day, 4:07:00	28.12	81	80
36b	90	60	0.75				*							0.874274	0.772358
37a	60	70	0.65	65	75	0.7	0.7	0.75	0.65	37	90	40	0.65	0.913473	0.753484	01:06:30	23:13:00	23.22	62	70
37b	70	80	0.75				*							0.745064	0.742741
38a	80	70	0.75	70	70	0.7	0.7	0.75	0.65	38	80	80	0.8	0.702671	0.779036	01:20:33	1 day, 4:10:00	28.17	81	79
38b	60	70	0.65				*							0.769454	0.80662
39a	70	80	0.75	75	80	0.775	0.775	0.8	0.75	39	100	50	0.75	0.87892	0.912021	00:23:24	8:33:00	8.55	20	26
39b	80	80	0.8				*							0.773229	0.76597
40a	90	50	0.7	90	70	0.8	0.8	0.9	0.7	40	100	50	0.75	0.745064	0.642857	01:50:27	1 day, 14:03:00	38.05	91	129
40b	90	90	0.9				*							0.893728	0.869919
41a	90	50	0.7	90	70	0.8	0.8	0.9	0.7	41	100	50	0.75	0.824332	0.818525	*	*	*	*	*
41b	90	90	0.9				*							0.723577	0.747967
42a	100	80	0.9	90	90	0.9	0.9	0.9	0.9	42	100	50	0.75	0.899245	0.820557	01:15:42	1 day, 2:02:00	26.03	73	77
42b	80	100	0.9				*							0.848142	0.847561
43a	100	80	0.9	90	90	0.9	0.9	0.9	0.9	43	80	70	0.75	0.857724	0.8223	01:04:51	22:52:00	22.87	73	55
43b	80	100	0.9				*							0.799652	0.702091
44a	90	60	0.75	80	70	0.75	0.75	0.75	0.75	44	80	70	0.75	0.91899	0.861498	01:45:30	1 day, 12:41:00	36.68	83	127
44b	70	80	0.75				*							0.772067	0.795296
45a	40	80	0.6	70	75	0.725	0.725	0.85	0.6	45	90	60	0.75	0.779326	0.745935	01:00:33	20:57:00	20.95	63	87
45b	100	70	0.85				*							0.839141	0.772648
46a	70	80	0.75	55	80	0.675	0.675	0.75	0.6	46	90	50	0.7	0.900697	0.842334	01:25:51	1 day, 5:49:00	29.82	84	87
46b	40	80	0.6				*							0.835366	0.744774
47a	100	70	0.85	95	60	0.775	0.775	0.85	0.7	47	100	20	0.6	0.873403	0.887631	00:59:03	21:15:00	21.25	52	65
47b	90	50	0.7				*							0.941928	0.970674
48a	80	100	0.9	90	90	0.9	0.9	0.9	0.9	48	100	20	0.6	0.867886	0.890244	01:06:48	23:51:00	23.85	70	63
48b	100	80	0.9				*							0.746225	0.805749
49a	100	80	0.9	70	90	0.8	0.8	0.9	0.7	49	90	60	0.75	0.79065	0.746516	00:46:15	16:32:00	16.53	46	46
49b	40	100	0.7				*							0.77381	0.756388
50a	100	90	0.95	100	90	0.95	0.95	0.95	0.95	50	90	50	0.7	0.864111	0.892857	01:10:12	1 day, 1:14:00	25.23	58	81
50b	100	90	0.95				*							0.784262	0.725029
51a	100	80	0.9	70	90	0.8	0.8	0.9	0.7	51	90	80	0.85	0.880081	0.825494	01:20:06	1 day, 2:02:00	26.03	72	87
51b	40	100	0.7				*							0.877758	0.872532
52a	100	90	0.95	100	90	0.95	0.95	0.95	0.95	52	90	70	0.8	0.770325	0.823751	00:51:30	18:24:00	18.4	45	57
52b	100	90	0.95				*							0.865273	0.909698
53a	80	60	0.7	55	75	0.65	0.65	0.7	0.6	53	90	50	0.7	0.895761	0.765099	01:32:21	1 day, 8:07:00	32.12	77	107
53b	30	90	0.6				*							0.87137	0.785134
54a	90	70	0.8	85	65	0.75	0.75	0.8	0.7	54	50	60	0.55	0.728513	0.805459	00:57:12	20:20:00	20.33	51	63
54b	80	60	0.7				*							0.704123	0.659698
55a	80	90	0.85	90	80	0.85	0.85	0.85	0.85	55	30	90	0.6	0.865273	0.81446	00:50:00	17:38:00	17.63	38	61
55b	100	70	0.85				*							0.775261	0.808943
56a	50	60	0.55	65	75	0.7	0.7	0.85	0.55	56	100	60	0.8	0.923926	0.903891	00:53:54	19:48:00	19.8	51	56
56b	80	90	0.85				*							0.898955	0.904181
59a	90	100	0.95	85	75	0.8	0.8	0.95	0.65	59	100	60	0.8	0.845528	0.86324	01:05:00	22:23:00	22.38	55	74
59b	80	50	0.65				*							0.757259	0.844077
Perceptual	Match Accuracy	Mismatch Accuracy	Overall				PairAverage	BestIndiv	WorstIndiv	Verbal	Match Accuracy	Mismatch Accuracy	Overall
Average	85.6863	76.9608	0.813235				0.813235	0.869608	0.756863		87.0588	57.8431	0.72451
SD	16.1986	18.8684	0.121241				0.0977692	0.0949097	0.119172		15.0059	20.4268	0.109258

## Sheet: Study 1_feature analysis
	Eyes	Eyebrows	Nose	Mouth	Forehead	Chin	Jawline	Cheeks	Faceshape	Facial hair	Hair/hairline	Ears	Scars/blemishes/ marks/wrinkles
Pair	Total	Total	Total	Total	Total	Total	Total	Total	Total	Total	Total	Total	Total	Total Feature Mentions	Internal Feature Mentions (eyes, eyebrows, nose, mouth, cheeks)	External Feature Mentions (forehead, chin, jawline, faceshape, facial hair, hair/hairline, ears)
P_3 overall	12	18	16	16	1	5	0	1	11	3	7	3	7	100	63	30
P_4 overall	14	13	13	13	11	5	6	3	8	6	19	11	13	135	56	66
P_5 overall	19	15	20	18	9	1	3	3	6	2	10	3	7	116	75	34
P_6 overall	14	16	14	14	8	10	5	10	14	7	11	15	17	155	68	70
P_7 overall	15	19	15	17	7	9	1	0	6	7	20	12	9	137	66	62
P_8 overall	14	15	16	17	10	8	1	3	8	5	5	0	17	119	65	37
P_9 overall	20	19	20	20	11	9	2	2	14	8	20	10	18	173	81	74
P_10 overall	13	12	10	8	10	5	0	4	7	8	16	8	11	112	47	54
P_11 overall	16	18	16	18	9	7	2	5	13	4	5	4	15	132	73	44
P_12 overall	10	10	8	12	4	6	0	2	3	4	17	7	13	96	42	41
P_13 overall	16	17	17	17	13	7	4	2	14	9	19	16	12	163	69	82
P_16 overall	18	20	17	19	11	6	5	3	5	3	18	7	12	144	77	55
P_17 overall	13	12	13	10	5	5	1	1	8	3	11	2	10	94	49	35
P_18 overall	10	13	16	16	13	6	4	1	4	6	13	16	11	129	56	62
P_19 overall	10	15	10	12	5	1	0	0	14	5	14	9	9	104	47	48
P_20 overall	16	18	10	17	11	6	0	2	10	4	19	14	8	135	63	64
P_21 overall	18	20	20	20	7	3	0	1	10	4	10	5	5	123	79	39
P_22 overall	17	19	11	17	10	11	1	4	11	6	17	8	14	146	68	64
P_23 overall	16	16	18	17	2	5	2	1	11	6	16	8	7	125	68	50
P_24 overall	18	20	20	20	3	8	5	0	18	2	9	6	1	130	78	51
P_26 overall	15	17	7	9	7	6	1	0	5	7	15	8	11	108	48	49
P_27 overall	18	12	18	13	6	8	1	3	8	7	14	6	13	127	64	50
P_29 overall	8	9	5	12	3	2	0	0	8	2	10	12	5	76	34	37
P_30 overall	13	18	13	14	9	6	1	2	5	3	12	4	14	114	60	40
P_31 overall	8	19	10	7	7	4	2	1	3	4	17	10	9	101	45	47
P_32 overall	14	18	16	14	5	13	4	6	8	7	16	10	9	140	68	63
P_33 overall	17	17	19	14	6	4	0	4	8	7	16	11	10	133	71	52
P_34 overall	16	19	6	17	9	0	1	0	12	7	19	7	6	119	58	55
P_35 overall	18	16	5	14	8	6	0	2	2	6	13	5	9	104	55	40
P_36 overall	15	11	15	15	5	6	5	7	6	2	6	12	14	119	63	42
P_37 overall	14	19	17	16	4	2	12	2	10	3	13	15	6	133	68	59
P_38 overall	19	20	15	17	6	8	7	1	8	7	19	15	9	151	72	70
P_39 overall	12	10	2	3	4	0	0	1	4	5	14	1	14	70	28	28
P_40 overall	19	13	19	16	11	2	4	2	17	6	17	0	9	135	69	57
P_42 overall	19	16	19	18	9	15	5	1	10	8	18	9	9	156	73	74
P_43 overall	13	17	19	16	7	11	4	0	10	5	16	7	11	136	65	60
P_44 overall	17	20	16	14	9	11	1	7	11	9	18	4	11	148	74	63
P_45 overall	18	18	15	10	3	6	0	3	5	5	19	6	15	123	64	44
P_46 overall	19	19	13	15	12	5	0	2	15	6	16	10	10	142	68	64
P_47 overall	14	18	9	14	6	6	0	0	11	4	20	3	7	112	55	50
P_48 overall	15	15	14	15	10	2	0	0	5	6	17	2	12	113	59	42
P_49 overall	20	13	13	13	12	2	2	0	13	5	8	5	6	112	59	47
P_50 overall	15	18	18	18	6	5	0	2	4	4	8	3	8	109	71	30
P_51 overall	15	17	16	16	6	4	1	3	6	4	17	10	12	127	67	48
P_52 overall	16	19	16	14	8	7	2	0	11	8	12	11	8	132	65	59
P_53 overall	16	20	19	14	12	7	0	4	7	7	18	6	11	141	73	57
P_54 overall	5	17	1	10	2	5	2	0	7	6	19	6	6	86	33	47
P_55 overall	14	18	8	11	6	2	1	1	8	7	13	3	12	104	52	40
P_56 overall	13	18	9	13	11	8	3	2	11	3	11	2	14	118	55	49
P_59 overall	15	18	17	14	6	6	4	4	6	4	9	7	12	122	68	42
	Eyes	Eyebrows	Nose	Mouth	Forehead	Chin	Jawline	Cheeks	Faceshape	Facial hair	Hair/hairline	Ears	Scars/blemishes/ marks/wrinkles	Total Feature Mentions (max = 520, or 460 given 3 features don't have subfeature aspects)	Internal Feature Mentions (eyes, eyebrows, nose, mouth, cheeks)	External Feature Mentions (forehead, chin, jawline, faceshape, facial hair, hair/hairline, ears)
Average	14.98	16.48	13.78	14.48	7.5	5.84	2.1	2.16	8.78	5.32	14.32	7.48	10.36	123.58	61.88	51.34
% of trials	0.749	0.824	0.689	0.724	0.375	0.292	0.105	0.108	0.439	0.266	0.716	0.374	0.518	6.179	3.094	2.567
SD	3.26071	2.99823	4.89602	3.46552	3.12495	3.22212	2.41804	2.13197	3.76498	1.92131	4.29732	4.29637	3.48032	21.1748	12.0706	12.5301
SE	0.461134	0.424014	0.692402	0.490098	0.441935	0.455676	0.341963	0.301506	0.532449	0.271714	0.607732	0.607598	0.492192	2.99457	1.70704	1.77203

## Sheet: Study 2_performance
Describer ID	SR or Control	Dummy (SR =1, C=0)	Education (college- = 0, college+ = 1)	Question No.	Description	Words Used	Total Words Used	Correct Image	Foil Image 1	Foil Image 2	Foil Image 3	No. of identifiers given description	Number of identifiers who got trial right	% correct	Sum of N/Sum of M (% correct)	Average % correct
342	SR	1	1	1	young looking male. long straight hair at the top of his head. blonde streaks throughout hair (skunk looking). eyes are closely set to the bridge of the nose. blue coloured eyes. long blonde sideburns. facial stubble with a longer goatee under the bottom lip.	44		017_0_C1	002_0_C1	048_0_C1	070_0_C1	13	12	0.923077
342	SR	1	1	2	young male. a little chubbier, has a double chin. Round head shape. brown hair with two cowlicks above each eyebrow in the hairline. round blue eyes. a wider set nose. narrow eyebrows. thin lips. a darker freckle in the corner of one lip. long shaved sideburns.	46		018_0_C1	0134_0_C1	206_0_C1	213_0_C1	12	7	0.583333
342	SR	1	1	3	young male early 20's. Has some beauty marks on his face. brown hair with long side burns. hair travels towards face. green eyes. fair but wide eyebrows that meet high above the nose (faint monobrow). upper lip is thicker than bottom lip. nose has a flatish, ballish type of tip to it.	52		046_0_C1	034_0_C1	041_0_C1	240_0_C1	17	12	0.705882
342	SR	1	1	4	young male (16-early 20's). light brown hair colour with some blonde streaks on the crown of the head. green/grey eye colour. the tip of the nose is slightly lifted upwards and the nasal passages. the bottom jaw seems although it is protruding therefore the chin is slightly sticking out.	49		052_0_C1	159_0_C1	175_0_C1	199_0_C1	12	7	0.583333
342	SR	1	1	5	brown hair and brown facial hair, deep set eyes (eyebrows overhang eye sockets). Bright blue eyes. facial stubble with patches below the bottom lip on either side although a small patch of stubble in the middle that meets and travels down to the chin. prominent freckle under right eye on cheek bone but closer towards the nose (from the viewers perspective)	61		064_0_C1	103_0_C1	270_0_C1	297_0_C1	13	7	0.538462
342	SR	1	1	6	male, dark hair sweeping across half of his forehead towards one side of his face. green eyes, eyebrows come in towards bridge of nose and they splay like a fan. has got some skin blemishes (pimples). faint stubble around cheeks and chin and top of lip.	46		090_0_C1	083_0_C1	086_0_C1	095_0_C1	10	6	0.6
342	SR	1	1	7	oval shaped head with a more squoval shaped chin. right eye (when viewing face) sticks out further than the left. mousey brown hair colour. very short hair (1 or 2). rounder eye shape with blue/greyish eye colour. facial stubble mousey brown colour.	42		126_0_C1	079_0_C1	114_0_C1	202_0_C1	16	2	0.125
342	SR	1	1	8	strawberry blonde hair colour, fair eyebrows and strawberry blonde face stubble. green/grey eye colour, small almond shaped eyes. fair complexion with faint freckles in the T-zone (nose, under eyes & forehead. Narrow mouth, similar width to nose with a fuller bottom lip.	42		151_0_C1	084_0_C1	140_0_C1	205_0_C1	13	4	0.307692
342	SR	1	1	9	young male (25-30). long brown hair covers ears, sweeps across forehead towards one side of his face. freckles across nose. pointy chin. round bridge of nose. stubble around cheeks, chin and upper lip. blue eyes with an almond shape that slightly hangs downwards.	43		212_0_C1	161_0_C1	230_0_C1	281_0_C1	11	10	0.909091
342	SR	1	1	10	defined philtrum (two lines between nose and top lip). oval shaped head with a more pointy chin. small almond shaped eyes. blue eyes with a darker blue ring around the iris. brown coloured short hair (shaved to a 2). ears have a little fold at the top (like pixie ears).	50	475	285_0_C1	145_0_C1	239_0_C1	258_0_C1	14	8	0.571429	0.572519	0.58473
404	SR	1	1	1	- Male - Caucasian - 22 - 25 - Nordic boyband look, very pale skin with flushed pink cheeks, clear complexion - Styled mink feathered hair with black base & blonde highlights pointed on the crown, whips of hair across the normal size forehead & the long sideburns run into the 2 day stubble around the jawline - No visible wrinkles - Straight full light brown eyebrows with no curve - Fuller bottom …	109		017_0_C1	002_0_C1	048_0_C1	070_0_C1	10	6	0.6
404	SR	1	1	2	- Male - Caucasian - pasty pink skin - 20 - 24 - Round face with double chin & heavy jowls - Long thin lips turning up at the end - No. 5 length light brown hair with slightly longer fringe in the middle of forehead yet receding at the temples - Medium length sideburns - Medium arrow shaped nose, slightly pointy - Moles on right cheek & left side of lip - No visible wrinkles - No defined cheekbon…	111		018_0_C1	0134_0_C1	206_0_C1	213_0_C1	10	6	0.6
404	SR	1	1	3	- Male - Caucasian - 24 - 29 - Oval face suggesting medium build with a square jawline - Cleanly shaven - Thick full eyebrows pointed & arched at temple, light appearance of a monobrow - Deep set large round green eyes - Long semi-thinnish nose with large bulbous end - Full wide round lips with shallow cupid's bow - 2 moles on left cheekbone & 1 on left lower jaw - Medium short brown hair all bru…	106		046_0_C1	034_0_C1	041_0_C1	240_0_C1	14	9	0.642857
404	SR	1	1	4	- Male - Caucasian - 16 - 23 - Brown short hair with blonde highlights & no sideburns - Hair is feathered on crown & blunt around hairline - Full wide lips, downward pointing mouth - Angled cupid's bow & medium long distance at philtrum - Thick full eyebrows pointed at crown - Low eyelids sitting on lash line - Green eyes rounded smallish eyes - Medium length nose pointing up at the end, small no…	90		052_0_C1	159_0_C1	175_0_C1	199_0_C1	13	8	0.615385
404	SR	1	1	5	- Male - Caucasian & skin has pink undertones - 22 - 26 - Square shaped face - Medium brown hair feathered around forehead with tapered thin sideburns - this haircut has a look which is styled by a hairdresser / barber - no part in hair - Medium brown eyebrows which are straight & curve down at the temple - Left eye slightly smaller than the right & slightly more downwards pointing - Medium size …	133		064_0_C1	103_0_C1	270_0_C1	297_0_C1	10	8	0.8
404	SR	1	1	6	- Male - Caucasian - 24 - 28 - No visible wrinkles - Larger, round, oval face with beginnings of a double chin - Does not have a strong jawline or cheekbones - Pasty skin tone, minimal blemishes in t-zone - Full dark brown eyebrows with arch beginning at temple & the eyebrow hair feathered in centre near nose - Round medium length nose - Round full lips - Gap between front top teeth - Dark brown …	85		090_0_C1	083_0_C1	086_0_C1	095_0_C1	10	5	0.5
404	SR	1	1	7	- Male - Caucasian - 20 - 25 - Oval round face, no prominent cheekbones - Clean shaven - Shaved number 2 dark blonde hair - Blue coloured eyes, smallish & pointing down at the sides - Thin medium length lips with shallow cupid's bow with a flat looking philtrum - Long nose with medium bulbous end & a blunt indent in the cartilage at the point - Perfectly round ears, no indentations or deformities…	104		126_0_C1	079_0_C1	114_0_C1	202_0_C1	13	10	0.769231
404	SR	1	1	8	- Male - Caucasian, very pink skin - Irish appearance - Longer oval face with a square jawline - Short ginger hair, lightly styled with product, curled sideburns & curled hairline at top of forehead - Ginger 3 day beard growth - Thin top lip, rounded fuller lower lip - Longer rounded nose - Glazed blue looking eyes with lower set eyebrows giving a sleepy, glazed look to them - Arched ginger eyebr…	112		151_0_C1	084_0_C1	140_0_C1	205_0_C1	16	6	0.375
404	SR	1	1	9	- Male - Caucasian - 26 - 32 - Long jawline, no visible cheekbones - Light freckles & slight sunburn across the bridge of the nose - Thinner top lip, fuller bottom lip, prominent wide cupid's bow - Dark brown hair with a reddish tinge, all brushed forward, emo style with long right swept fringe, feathered around ears & long below jawline - Brown beard 4 days growth - Small mole on inside left eye…	104		212_0_C1	161_0_C1	230_0_C1	281_0_C1	11	7	0.636364
404	SR	1	1	10	Male - 24 - 32 yo - Caucasian - Oval face with square jaw - Slim face - Shaved brown head with blunt widows peak & medium length sideburns - Straight eyebrows no angle to them & brown in colour - Gently furrowed brow with wrinkles showing between eyebrows - Blue colour narrow beady eyes - Minimal eyeballs - Long round nose - 2 day growth moustache, mini goatee & beard appearnace - Thin medium lon…	97	1051	285_0_C1	145_0_C1	239_0_C1	258_0_C1	11	9	0.818182	0.627119	0.635702
2341	SR	1	1	1	Caucasian male with fair skin, rosy cheeks. Blue eyes,small in size. Straight, light brown eyebrows. Hair that has been bleached blonde (brunette before bleaching) and styled in a faux-hawk on the crown. Sides are swept forward and down, but short enough to see ears.Front fringe is parted in the middle. Short nose with a thin bridge and roundish shape on the tip. Full lips, wider mouth. Sparse fa…	83		017_0_C1	002_0_C1	048_0_C1	070_0_C1	11	9	0.818182
2341	SR	1	1	2	Caucasian male with very fair skin, short brown hair and blue eyes. Hair is short and looks rather thick. High forehead with hair long enough to sweep halfway down forehead. Straight brown eyebrows, not particularly thick or bushy. Wide nose with short bridge, small round tip. Right nostril appears slightly flatter than left. Short philtrum, no facial hair, thin lips with well defined cupids bow.…	83		018_0_C1	0134_0_C1	206_0_C1	213_0_C1	11	6	0.545455
2341	SR	1	1	3	Caucasian with light skin, greenish eyes, left eyelid is slightly droopier than right lid. Thin bridge of nose, with bulbous tip. Light stubble on face. Two light moles on left side of face just below corner of eye and top of cheekbone. Brown hair, swept forwards toward face and sticking up in a faux-hawk on the crown of head.	59		046_0_C1	034_0_C1	041_0_C1	240_0_C1	11	8	0.727273
2341	SR	1	1	4	Caucasian with very fair skin, green eyes, short nose, square jaw on the larger side. Hooded round eyes, no facial hair. Dark blonde - light brown hair, cut short on the sides with some length of about 1-2 inches on the top. Light brown eyebrows.	45		052_0_C1	159_0_C1	175_0_C1	199_0_C1	11	5	0.454545
2341	SR	1	1	5	Caucasian male with light - fair skin, pink undertones. Blue eyes, light brown hair, cut short. Straight eyebrows, smaller eyes. Left eyelid is slightly more droopy than right lid. Light mark (mole?) below left eye, halfway down face. Wide nose with little bridge to speak of. Small, round face, with a slightly pointed chin. Well defined jawline. Small ears, set low on the head, left ear has a sli…	86		064_0_C1	103_0_C1	270_0_C1	297_0_C1	10	5	0.5
2341	SR	1	1	6	Caucasian male with light - medium skin, slight olive undertone. Pale green or blue eyes. Dark brows, slightly feathery at the inner corners. Nose looks short, with narrow bridge and wider tip. Very full lips, and what appears to be a gap between top front teeth. Rounder face shape with soft jawline, slight double chin. The chin itself would be square. Hair is short, cut above ears, long enough t…	100		090_0_C1	083_0_C1	086_0_C1	095_0_C1	11	9	0.818182
2341	SR	1	1	7	Caucasian male with light skin. Blue or green eyes, light brown hair, cut very close to scalp. Straight hairline. Eyes are round and small, eyebrows appear sparse. Nose looks straight with a high bridge. Long, rectangular shaped face with a very straight chin (neither pointed nor round). May be a very slight cleft on chin. Jawline is straight, cheekbones are high on the face. Left ear sticks out …	100		126_0_C1	079_0_C1	114_0_C1	202_0_C1	10	8	0.8
2341	SR	1	1	8	Caucasian male with fair-pink skin and green or blue eyes. Short, thick, red hair that would possibly be curly if allowed to grow. High forehead, small well defined features, eyes are slightly close set. Straight nose, thin bridge, rounded tip. Thinner upper lip, full lower lip, overall mouth is small. Oval face shape with a softer jawline, well defined chin. Sparse facial hair, also red. Right e…	74		151_0_C1	084_0_C1	140_0_C1	205_0_C1	12	3	0.25
2341	SR	1	1	9	Caucasian male, with light skin, blue eyes, reddish-brown hair. Hair is swept forward over forehead, and long enough to cover most of the ears. Freckles on bridge of nose, bridge of nose is wide and straight and looks like it would be quite pronounced in profile. Light facial hair in beard/mustache. No noticeable moles or markings on the face. Face shape is oval, with a rather long chin. Noticeab…	77		212_0_C1	161_0_C1	230_0_C1	281_0_C1	10	8	0.8
2341	SR	1	1	10	Caucasian male with light - medium skintone, light blue eyes, dark brown hair clipped very short all over the skull. Straight brown eyebrows, hooded lids. Straight longer nose, well defined philtrum, thinner lips. Sparse mustache, slightly thicker chin hair. Possible cleft in chin, but may be the facial hair. Long oval face, no distinguishing moles or marks on face. Very slight widows peak on hai…	74	781	285_0_C1	145_0_C1	239_0_C1	258_0_C1	11	8	0.727273	0.638889	0.644091
1130	SR	1	1	1	blue eyes, baby face, looks like a girl with facial hair	11		017_0_C1	002_0_C1	048_0_C1	070_0_C1	11	5	0.454545
1130	SR	1	1	2	chubby dopey looking baby hobbit	5		018_0_C1	0134_0_C1	206_0_C1	213_0_C1	11	1	0.0909091
1130	SR	1	1	3	big eyes, right eyes looks sleepy, left eye looks alert, thin nose bridge, blocky nostrils, brunnette	16		046_0_C1	034_0_C1	041_0_C1	240_0_C1	12	4	0.333333
1130	SR	1	1	4	pug nose, big ears, big rectangular face, freckles	8		052_0_C1	159_0_C1	175_0_C1	199_0_C1	10	5	0.5
1130	SR	1	1	5	deepset blue eyes, fat nose, lips nearly same colour as his face, think eyebrows, brunette	15		064_0_C1	103_0_C1	270_0_C1	297_0_C1	13	7	0.538462
1130	SR	1	1	6	double eyelids, eyebrows start breaking up towards the middle, outward facing nostrils. fat lips, gap tooth, zits	17		090_0_C1	083_0_C1	086_0_C1	095_0_C1	12	11	0.916667
1130	SR	1	1	7	dopey face, fat chin, short hair, big ears	8		126_0_C1	079_0_C1	114_0_C1	202_0_C1	12	8	0.666667
1130	SR	1	1	8	sharp v shaped chin, triangular nose, small blue eyes, ginger hair	11		151_0_C1	084_0_C1	140_0_C1	205_0_C1	10	9	0.9
1130	SR	1	1	9	fat bottom lip, nostrils like pencil sharpener holes, sad blue eyes, freckles, shaggy hair	14		212_0_C1	161_0_C1	230_0_C1	281_0_C1	18	12	0.666667
1130	SR	1	1	10	squinty blue eyes, thin mouth, light facial hair and crew cut	11	116	285_0_C1	145_0_C1	239_0_C1	258_0_C1	11	10	0.909091	0.6	0.597634
2	SR	1	1	1	quite pale complexion but with some slight reddening on the cheeks. distinctive hair that looks to be dyed black underneath but blonded tips with some length that comes down lower than the ears. minimal facial hair with a dark shadow under the chin. he has let the small bit of facial hair just under his bottom lip to grow (soup strainer) hint of a smile. could be described as a baby face.	72		017_0_C1	002_0_C1	048_0_C1	070_0_C1	13	10	0.769231
2	SR	1	1	2	round face with hardly any facial hair. An ever so slight shadow around the moustache area. Hair is short, straight and dark. ears are quite flat against the head. Blue eyes and quite narrow pink lips with the hint of a smile. moderately pronounced eyebrows but not overly so. Head hair covers down past the bottom of the ears. reasonably wide nose with even wider nostrils. Also a slight double chi…	71		018_0_C1	0134_0_C1	206_0_C1	213_0_C1	12	9	0.75
2	SR	1	1	3	light brown straight hair with decent fringe. slightly elongated face. heavy looking eyelids. highly unusual nose which seems to start very narrow at the top and continues to stay narrow until the very bottom where it looks to become quite bulbous. pinkish complexion with ever so slightly red cheekbones. minimal blemishes with largish mole on his left cheek at ear level. Looks like a fairly fresh…	74		046_0_C1	034_0_C1	041_0_C1	240_0_C1	10	4	0.4
2	SR	1	1	4	short chestnut/blondish hair longer on top with shorter sides. rectangular type face shape. ears protrude slightly. complexion slightly pink orange. no facial hair to speak of. complexion seems clear apart from maybe slight pimpling around the mouth. looks to possibly have a pointy nose with quite narrow nostrils. fairly blank expression with closed mouth.	54		052_0_C1	159_0_C1	175_0_C1	199_0_C1	10	8	0.8
2	SR	1	1	5	quite angular almost square face. pronounced jawline, pale complexion with minimal freckling. One small but distinctive freckle under his left eye. Hair dark brown and short. Straw like in description. looks to have shaved a few days ago but facial hair shape looks distinctive. the beginnings of a moustache and upside down V starting from middle of bottom lip. blue eyes with little to no expressi…	73		064_0_C1	103_0_C1	270_0_C1	297_0_C1	11	8	0.727273
2	SR	1	1	6	hair almost black, straight with slight fringe. clean shaven with black 5 oclock shadow. complexion considerably pale. slight pimpling on left side with one large pink blemish on left side close to nose. Large thick lips with slightly open mouth, a gap between his front teeth. slight darkening under the eyes. green eyes. No expression to speak of, could be described as a blank stare. Oval roundis…	68		090_0_C1	083_0_C1	086_0_C1	095_0_C1	11	11	1
2	SR	1	1	7	chestnut coloured hair. Shaved head to maybe 5mm from scalp. angular oval shaped face. His left ear protrudes more than his right ear. Slight hint of a smile with closed thin lips. friendly unassuming look. nose seems to start centrally but angles to his left side. pale complexion with no noticable blemishes. eyebrows seems to maybe be slightly more blonde than his head hair.	64		126_0_C1	079_0_C1	114_0_C1	202_0_C1	10	9	0.9
2	SR	1	1	8	matted messy red hair with red facial hair predominately along the jawline. Pale complexion with minimal blemishes. Ears pressed quite flat against his head. Dark green eyes with heavy set eyelids. Pink lips with thin upper lip and reasonably thick lower lip. Straight nose with minimal nostril protrusion.	48		151_0_C1	084_0_C1	140_0_C1	205_0_C1	10	7	0.7
2	SR	1	1	9	straight moppy dark brown hair. brown facial hair with moderately thinner hair around the moustache. Stern or forlon expression with blue eyes. Pale complexion with an odd couple of freckle blemishes between eyes/top of the nose. almost pursed lips with defined cupids bow on upper lip.	46		212_0_C1	161_0_C1	230_0_C1	281_0_C1	12	4	0.333333
2	SR	1	1	10	short dark hair shaved about 5mm from scalp. ears seem oddly shaped at the very top. Facial shape looks like an elongated oval. quite strong eyebrows. expression could be described like 'blue steel' the serious deep super model look. (looks like hes looking at the sun almost). facial hair looks quite dark directly under the chin but the moustache is quite thin and sparse, small run of facial hair…	92	662	285_0_C1	145_0_C1	239_0_C1	258_0_C1	10	5	0.5	0.688073	0.687984
129	SR	1	1	1	Slightly peroxided hair - straight and messy with strands falling on forehead and sideburn line; looks skunky, slight stubble on upper lip/chin, longer patch of hair directly under lip, pale skin, slightly rosy cheeks, blue eyes.	36		017_0_C1	002_0_C1	048_0_C1	070_0_C1	14	13	0.928571
129	SR	1	1	2	Thick somewhat rectangular head, double chin, pale skin, round blue eyes, small pinned-back ears, freckle on the upper-left corner of his lip, short cropped brown hair that has a messy fringe in the middle.	34		018_0_C1	0134_0_C1	206_0_C1	213_0_C1	11	8	0.727273
129	SR	1	1	3	Scrappy dark brown hair with strands falling on his forehead and a spiked crown in the middle, thick brown eyebrows, green eyes, droopy left eyelid, moles on his left cheekbone, nose looks to point slightly.	35		046_0_C1	034_0_C1	041_0_C1	240_0_C1	17	11	0.647059
129	SR	1	1	4	Youthful complexion, square jawline, green eyes, cropped brown hair that rises in the middle.	14		052_0_C1	159_0_C1	175_0_C1	199_0_C1	11	7	0.636364
129	SR	1	1	5	Short slightly messy brown hair, short sideburns, short black stubble across upper lip/most of chin, blue eyes, right eyelid more exposed, mole on his left cheek, head slightly leaning to the left.	32		064_0_C1	103_0_C1	270_0_C1	297_0_C1	11	2	0.181818
129	SR	1	1	6	Round head, thick black hair that frames round head, puffy face and lips, pale skin, double chin,empty green eyes, gap between front teeth, handful of pimples around nose.	28		090_0_C1	083_0_C1	086_0_C1	095_0_C1	11	11	1
129	SR	1	1	7	Round head that's kinda blockish, cauliflower ears; left ear sticks out more than right, shortly cropped dark blonde hair, thick but light eyebrows, thin lips, slight dimple on chin, bridge of nose angles to his left.	36		126_0_C1	079_0_C1	114_0_C1	202_0_C1	10	8	0.8
129	SR	1	1	8	Short red hair that's slightly wavy, pointy jaw, pointy right ear, slight re stubble on jawline and upper lip, small round lips, tired green eyes.	25		151_0_C1	084_0_C1	140_0_C1	205_0_C1	11	9	0.818182
129	SR	1	1	9	Scraggy and straight brown hair that cascades over forehead and ears, green eyes, light beard that's thinner across the upper lip, thin face, freckles on nose and towards eyes.	29		212_0_C1	161_0_C1	230_0_C1	281_0_C1	11	7	0.636364
129	SR	1	1	10	Neatly shaved brown/black hair, hairline that dips a bit in the centre of the forehead, slight kinks in the upper ear region, thin lips, thin nose bridge, beady green eyes, thin facial hair around jawline and upper lip.	38	307	285_0_C1	145_0_C1	239_0_C1	258_0_C1	11	8	0.727273	0.711864	0.71029
1898	SR	1	1	1	Wide chin on an oval-shaped face with a fair complexion. Dark patchy facial stubble on chin and upper lip, slight goatee. Bowed lips, with a slightly larger bottom-lip, wide cleft on upper lip. Shorter nose, with a bulbous base, slightly upturned. Mid-blue eyes, squinting beneath mid-brown eyebrows, which fade out towards temples. Hair is short with evidence of chemical bleaching, styled (straigh…	74		017_0_C1	002_0_C1	048_0_C1	070_0_C1	12	7	0.583333
1898	SR	1	1	2	Round face with a soft chin, slight double chin. Fair and slightly speckled complexion, with minimal stubble, recently shaved. Lips evenly proportioned, central cleft of top lip veers to the left slightly. Wide nose base, slightly flared nostrils and wide nose bridge. Full cheeks with short and controlled side-burns. Mid-blue eyes, slightly upturned beneath mid-brown eyebrows. Short straight hair…	67		018_0_C1	0134_0_C1	206_0_C1	213_0_C1	10	5	0.5
1898	SR	1	1	3	Heart-shaped face with fair complexion, some non-prominent moles. Softly angled chin with slight evidence of stubble, matching cheeks and stubble above top-lip. Lips are full and evenly proportioned, top-lip slightly more prominent and bow shaped. Nose base is rounded and bulbous, upturned and meeting a slender nose bridge. Mole of upper left cheek-bone. Green-grey eyes are heavy-hooded, left-eye…	88		046_0_C1	034_0_C1	041_0_C1	240_0_C1	10	7	0.7
1898	SR	1	1	4	Rectangular face with emphasised jawline, recently shaved. Slightly speckled complexion, especially on chin and nose. Lips fairly evenly proportioned. Nose is short, with base that is slightly pinched and upturned. Narrow nostrils. Eyes of slightly different colour, various shades of green-grey. Eyebrows are full and mid-brown, and have a slight peak before fading towards temples. Low hair line, …	76		052_0_C1	159_0_C1	175_0_C1	199_0_C1	17	8	0.470588
1898	SR	1	1	5	Stocky face, defined jawline. Stubble on chin and upper lip, with evenly proportioned lips, his left-side slightly downturned. Heavy hooded grey-blue eyes, with left eye slightly downturned. Full mid-brown eyebrows and a wide nosebridge. Short, straight mid-dark brown hair, scraggly. Slight sideburn coverage near ears, uneven ears, cartilage inconsistency.	49		064_0_C1	103_0_C1	270_0_C1	297_0_C1	10	7	0.7
1898	SR	1	1	6	Wider face with thick-set chin and jawline with a a speckled inconsistent complexion. Stubble's prominent on chin, cheeks and jawline, meeting stubble above top lip. Prominent full lips, evenly proportioned, short cleft below slightly short and bulbous nose base, rounded nostrils. Long almond-shaped green-grey eyes, spaced beneath dark-brown slightly unsymmetrical arched eyebrows. Short straight …	65		090_0_C1	083_0_C1	086_0_C1	095_0_C1	10	6	0.6
1898	SR	1	1	7	Rectangular face, fair complexion, rounded stocky jaw line with fair stubble on chin and above top-lip. Lips thin and slightly curved. Nose long, with central nose dimple. Straight and prominent nosebridge, with mid-blue eyes beneath fair full eyebrows. Slight creasing of forehead, very short sandy coloured hair, evidence of scar or cowlick in middle of front hairline. Prominent ears protruding s…	61		126_0_C1	079_0_C1	114_0_C1	202_0_C1	13	4	0.307692
1898	SR	1	1	8	Slender face with fair slightly ruddy complexion, with sparse red-tinged facial hair upon a slim and slightly pointed chin, on jawline and upper lip. Prominent crescent shaped bottom lip, thinner upper lip. Lop nose, with bulb-like base potentially slightly upturned. Green-grey slender eyes beneath fair eyebrows that fade and widen towards the temples. Slight creasing of forehead with a moderate …	72		151_0_C1	084_0_C1	140_0_C1	205_0_C1	10	7	0.7
1898	SR	1	1	9	Slender face with a long chin with fair facial hair, slightly squinted blue eyes (with a touch of green), narrow nose bridge with slight freckling. Fair and full eyebrows. Straight hair at chin length covering ears with a long fringe and a significant side part.	45		212_0_C1	161_0_C1	230_0_C1	281_0_C1	11	8	0.727273
1898	SR	1	1	10	Long and angular face with consistent complexion, dark stubble on chin and jawline and upper lip. Lips are slim and evenly proportioned. Long nose with slightly downturned base and straight nose bridge. Light-blue eyes, squinting slightly with long and close-hugging mid-dark brown eyebrows. Low hairline, with very short dark-brown hair, consistently shaved. Prominent ears with cartilage inconsist…	57	654	285_0_C1	145_0_C1	239_0_C1	258_0_C1	15	11	0.733333	0.59322	0.602222
1906	SR	1	0	1	young male with baby face, shaggy/feathery punk style hairdo with chunky dyed blonde and dark pieces, blonde sideburns, non prominent ears that are set close to the head, narrow blue eyes with fair eyelashes, light brown eyebrows with a small amount of wispy hair between them, fair clear complexion with rosy pink cheeks, dark stubble in two distinct patches on upper lip with a dark stubble around…	96		017_0_C1	002_0_C1	048_0_C1	070_0_C1	10	8	0.8
1906	SR	1	0	2	short thick hair with a longer patch that sits on the forehead, shape of hair around face is similar to someone that has a receding hairline, small ears that protrude minimally from head, medium sized brown eyebrows, large blue eyes with very small pupils and not a lot of visible eyelid, broad flat nose, thin lips with a light brown mole in the corner on his left side, smooth pale complexion with…	118		018_0_C1	0134_0_C1	206_0_C1	213_0_C1	10	7	0.7
1906	SR	1	0	3	Thick medium brown hair with a spiked chunk at the top and wispy pieces coming down onto the forehead, the hair on the sides of the head above the ears is very thick and rounded, prominent ears that protrude out from the head particularly at the top, hazel eyes with barely visible eyelashes, light natural eyebrows with little hair between them, light brown mole to the left of nose in line with th…	145		046_0_C1	034_0_C1	041_0_C1	240_0_C1	11	9	0.818182
1906	SR	1	0	4	young male with square face, green eyes with small pupils and a darker green ring around the iris, low brow making you unable to see his upper eyelid, small folds at inner corners of eyes, natural unkept eyebrows light to medium brown in colour, light acne under lips on the outer edges, light spots on the centre of the nose towards the tip, short coarse medium brown hair with shorter sides than t…	115		052_0_C1	159_0_C1	175_0_C1	199_0_C1	13	8	0.615385
1906	SR	1	0	5	round face with more angular edges at the jaw, right ear with slight notch out at the top, roughly cut dark hair with small patches of lighter hair that looks like it has been lightened badly leaving light brown/orange sections, a few wispy pieces of hair are touching the forehead, sad blue eyes with small pupils, thin section of upper eyelid visible, straight brown natural eyebrows with no hair …	144		064_0_C1	103_0_C1	270_0_C1	297_0_C1	10	6	0.6
1906	SR	1	0	6	short thick dark brown hair with wispy bits that come down across the forehead and all fall towards the right side of his face, dark brown eyebrows with lighter bushy patches at the inner edges, light green eyes with short dark eyelashes on the top lid, pinkish brown colouring around the outer edges of the eyes, small light brown spot just under left eye on the outer edge, large nose with promine…	137		090_0_C1	083_0_C1	086_0_C1	095_0_C1	11	9	0.818182
1906	SR	1	0	7	male with square face, prominent square jaw and chin, from bottom lip to chin is approximately one quarter of his face, chin has a slight cleft, thin lips, small distance between upper lip and nose, large nose with a uneven tip and nostrils and flat section at the bridge, few pimples on the chin area, almond shaped dark blue eyes with fair lashes, fair natural eyebrows, square hairline with shave…	104		126_0_C1	079_0_C1	114_0_C1	202_0_C1	16	12	0.75
1906	SR	1	0	8	slightly messy ginger hair that looks like it has grown out of a neater hairstyle, slightly longer pieces of hair fall down onto a forehead that has two light lines/wrinkles across almost the entire width, ears protrude out from the head more at the top to almost resemble an elf like ear, fair complexion with a pink tinge, narrow green eyes with half the iris visible, pinker skin around the rims …	123		151_0_C1	084_0_C1	140_0_C1	205_0_C1	12	6	0.5
1906	SR	1	0	9	jaw length shaggy medium brown hair that sweeps forward and across to the right to cover most of the forehead, hair on head and face has a slight ginger tinge, hair is covering all of ears except the lobes, fair straight eyebrows, narrow green eyes with fair lashes and slightly visible upper lids, broad nose at the bridge with a noticeably pinker tinge that the rest of the complexion which is fai…	124		212_0_C1	161_0_C1	230_0_C1	281_0_C1	10	8	0.8
1906	SR	1	0	10	shaved dark hair with a slight widows peak at the forehead, slightly lighter hair where men typically develop a receding hairline, indentation at the top edge of both ears but more prominent on his right, narrow icy blue/green eyes with dark lashes that create the illusion of eyeliner on top lid, barely visible top eyelid with low medium brown natural eyebrows, slightly dark under eyes, clear eve…	128	1234	285_0_C1	145_0_C1	239_0_C1	258_0_C1	10	8	0.8	0.716814	0.720175
823	SR	1	1	1	Subject is white/Caucasian with pale white skin and some ruddiness over the cheeks and nose, otherwise the skin is unblemished (with perhaps some moles on his left side of his upper and lower lips?). The subject has small, slightly close set blue eyes framed by light brown, thick straight eyebrows. The subject's upper eyelashes draw attention to the eyes. The lips are pink and medium sized. The l…	150		017_0_C1	002_0_C1	048_0_C1	070_0_C1	10	6	0.6
823	SR	1	1	2	The subject is white/Caucasian with a pale complexion and a rectangular shaped baby-looking face. The hair is medium brown and straight with a 3-4cm fringe and shorter hair on the rest of the head. The eyes are blue and subtly protruding and round. The forehead is large and would be prominent if not for the fringe. The eyebrows are mostly straight across the brow bone, but slightly feather at the…	133		018_0_C1	0134_0_C1	206_0_C1	213_0_C1	11	9	0.818182
823	SR	1	1	3	The subject is white/Caucasian with a pale complexion and a smattering of moles on the left side of his face. The shape is oval with a slightly flattened tip on the chin. The eyes are blue-green and round. The right eye is larger and more open than the left. The hair is medium brown and groomed into a forward style and spiked on the top with a 2-3cm fringe and length. The eyebrows are bushy and u…	149		046_0_C1	034_0_C1	041_0_C1	240_0_C1	10	7	0.7
823	SR	1	1	4	The subject is white/Caucasian with a pale complexion and some blemishes. The face is square shaped with a square jaw. The subject has small almond shaped blue-grey eyes with a penetrating gaze. The hair is light brown with some blonde tips on the top, which is longer and slightly styled with product to hold it into spikes. The eyebrows are bushy and unkempt and a sandy colour. The nose is short …	134		052_0_C1	159_0_C1	175_0_C1	199_0_C1	11	6	0.545455
823	SR	1	1	5	Subject is white/Caucasian with a small square shaped face. He has pale-to-pink toned skin with slight freckling. The hair is light brown 1-2cm's in length and slightly spiked on the top, which frames the forehead with some stray spikes. Ears are small and low on the head with dents in the flats of his ears at the top. The eyes are small and blue with a concentrated gaze. His right eye is slightl…	140		064_0_C1	103_0_C1	270_0_C1	297_0_C1	10	7	0.7
823	SR	1	1	6	The subject is white/Caucasian with a round, slightly chubby face. The subject has thick, dark brown hair, 2-3cm in length, which frames the face with a slight broken fringe over the length of the forehead. The subject has even stubble around the lower face, framing the lips and lower cheeks. The lips are full and shapely and quite feminine. The upper and lower lips are evenly balanced and reveal…	147		090_0_C1	083_0_C1	086_0_C1	095_0_C1	10	8	0.8
823	SR	1	1	7	The subject is white/Caucasian with a square shaped face and a pale-to-ruddy complexion. The subject's hair is blonde-to-light brown with a Number 1 hair cut. There is a slight scar or part in the centre of his head, which is slightly pointy and egg-shaped at the top. The hairline is straight across at the forehead. The eyes are small, blue and round. The eyebrows are sandy blonde and unruly. The…	144		126_0_C1	079_0_C1	114_0_C1	202_0_C1	11	5	0.454545
823	SR	1	1	8	The subject is white/Caucasian and a redhead with a ruddy-complexion consistent with red hair. The face shape is oval with a pointy chin. The hair is 2-3cm in length and looks styled with product into a groomed neat style. The ears are small and elfin, pointy at the top descending to very small or non-existent lobes. The eyes are small, sharp and blue-green-to-grey. The eyebrows are red with a sc…	149		151_0_C1	084_0_C1	140_0_C1	205_0_C1	10	8	0.8
823	SR	1	1	9	Subject is white/Caucasian with a long oval face and prominent, pointy chin. Subject has medium brown straight longish hair in a shaggy, front combed skater or surfer style. The skin tone is white but the nose is slightly ruddy, indicating a bit of sun damage with freckles and redness. The nose is straight and quite prominent on the face. The lips are curved and arched, the lower lip is generous …	141		212_0_C1	161_0_C1	230_0_C1	281_0_C1	14	9	0.642857
823	SR	1	1	10	Long, narrow oval shaped face with a widow's peak at the top centre of the hair line. Short, evenly cropped brown hair - possibly a Number 2 barber's cut? Ears have irregular indents at the top of the flat part of the ears. Subject has thin, pale lips with a slight curve at the outer edges. The upper lip is thinner than the lower lip. The lips are framed by a scanty beard which is sparse around t…	146	1433	285_0_C1	145_0_C1	239_0_C1	258_0_C1	11	7	0.636364	0.666667	0.66974
30	SR	1	1	1	Baby looking skin with flushed cheeks. Full moist bottom lip, could almost pass for a young girl if the stubble was shaved and the hair was cleaned up. Very soft features.	31		017_0_C1	002_0_C1	048_0_C1	070_0_C1	11	6	0.545455
30	SR	1	1	2	Eyes seem wet and lost, everything about the face feels round. When you look at the face front on the ears are almost non existent, chin and neck seem to blend together. The nose is slightly pointing to the right when you look at it front on.	47		018_0_C1	0134_0_C1	206_0_C1	213_0_C1	14	9	0.642857
30	SR	1	1	3	One eye (left) when you look at it is wider open than the other. the right eye appears to look sleepy. The facial features are slightly skewed with the nasal passage opening smaller on the left side of the face than the right. Possibly the right ear sits further out from the side of the head than the left ear when you look straight on. Hair seems to hug the head like a jewish cap. Moles on the ri…	93		046_0_C1	034_0_C1	041_0_C1	240_0_C1	11	6	0.545455
30	SR	1	1	4	A prominent face with a forward protruding chin, all features seem slightly squared off. Eyes are set back and slightly hooded from the eyebrows and the inner corners of the eye have a slightly asian appearance to them. Features sit within the very middle of the face and not spread out all over it.	54		052_0_C1	159_0_C1	175_0_C1	199_0_C1	10	2	0.2
30	SR	1	1	5	Christmas elf like face with a more square jaw and triangular chin. Right outer ear lobe seems to curve over more than the left ear when you look at it front on. Hair seems thick and strong and as if it would grow in as grass would on a lawn. Right eye is slightly less open when looking at it front on.	62		064_0_C1	103_0_C1	270_0_C1	297_0_C1	17	7	0.411765
30	SR	1	1	6	Eyes seem very distant and fishbowl like, the eyes seem to look like they have watched way too much tv. Lips and skin almost seem to blend together in one colour. Everything about the face is round from eyebrows, hairline, lips shape, earlobes, and chin.	45		090_0_C1	083_0_C1	086_0_C1	095_0_C1	11	8	0.727273
30	SR	1	1	7	Hairline has a scar in the middle of the forehead. Right earlobe seems to stick out further away from the head than the left ear. Very small mouth and a lot of area between bottom lip and the chin line. Features seem squashed together on the face. Chin has slight dimple in the middle. Nose seems slightly misshapen on right side around nostril area.	64		126_0_C1	079_0_C1	114_0_C1	202_0_C1	11	7	0.636364
30	SR	1	1	8	Eyes seem tired and red. Left ear sticks out more than the right ear. Eyes and nose seem bigger in proportion then the mouth and chin area. Skin on forehead seems to have the tendency to crease and suggests to me a heritage of red haired and pale skinned relatives with rugged skin that doesn't do too well in the sun.	61		151_0_C1	084_0_C1	140_0_C1	205_0_C1	10	5	0.5
30	SR	1	1	9	Hair seems like a wig but grows in the same vein as the hair on the face. Chin is quite long and oval shaped. Top lip is very arched like a flattened out letter M. Nose is not delicate but quite bulbous or pronounced and thick through the middle.	49		212_0_C1	161_0_C1	230_0_C1	281_0_C1	10	8	0.8
30	SR	1	1	10	Eyes have a definite piercing quality about them and look at you directly. Thin colourless lips. Everything about the face seems clipped and neat even with a three day growth. Ears have a top indentation and are close to the head. overall facial features are quite well proportioned.	48	554	285_0_C1	145_0_C1	239_0_C1	258_0_C1	11	9	0.818182	0.577586	0.582735
1284	SR	1	1	1	heart shaped face with blonde and dark brown dyed hair. Hair is shorter on sides of face and long on top and falls over forehead to eyebrows. blue eyes with small features. Light stubble and moustache	36		017_0_C1	002_0_C1	048_0_C1	070_0_C1	10	6	0.6
1284	SR	1	1	2	short brown hair, longer in centre of forehead and with sideburns. Blue eyes with thin eyebrows. Pale skin with a rounded face	22		018_0_C1	0134_0_C1	206_0_C1	213_0_C1	10	8	0.8
1284	SR	1	1	3	light brown hair that peaks in the centre of the head. Oval shaped face, grey eyes, thin nose that is slightly bulbous at the tip. pale skin with very light stubble	31		046_0_C1	034_0_C1	041_0_C1	240_0_C1	11	9	0.818182
1284	SR	1	1	4	rounded face, pale brown hair with blonder parts. Hair is longer on top of the head and shorter on sides. light brown feathery eyebrows, deep set grey green eyes, small nose	31		052_0_C1	159_0_C1	175_0_C1	199_0_C1	16	7	0.4375
1284	SR	1	1	5	short spiky brown hair that is lighter in parts. Blue eyes, moustache and goatee beard stubble. Square jawline	18		064_0_C1	103_0_C1	270_0_C1	297_0_C1	15	14	0.933333
1284	SR	1	1	6	short dark brown hair combed to the right of the face, grey green eyes, dark eyebrows, full lips and light stubble	21		090_0_C1	083_0_C1	086_0_C1	095_0_C1	10	9	0.9
1284	SR	1	1	7	very short light brown/strawberry blonde hair with a square hairline. Bushy light coloured eyebrows, blue eyes, rounded jawline and slightly dimpled chin	22		126_0_C1	079_0_C1	114_0_C1	202_0_C1	11	5	0.454545
1284	SR	1	1	8	short red hair - slightly wavy on top, grey blue eyes, beard and light moustache with pale skin	18		151_0_C1	084_0_C1	140_0_C1	205_0_C1	10	3	0.3
1284	SR	1	1	9	long shaggy brown hair with fringe brushed to the right of the face and partly covering eyebrows. Grey-blue eyes, freckled nose and full lips. short light brown moustache and beard	30		212_0_C1	161_0_C1	230_0_C1	281_0_C1	10	9	0.9
1284	SR	1	1	10	long oval-shaped face with very short dark brown hair. Deep set green eyes, narrow nose. Light moustache and beard stubble.	20	249	285_0_C1	145_0_C1	239_0_C1	258_0_C1	11	9	0.818182	0.692982	0.696174
1729	SR	1	1	1	White male, young early 20s, 'baby face', pink cheeks, dyed blonde hair that is longer with brown under roots and top part sticking up in peak, looks like 'boyband' hair, thick straight eyebrows, blue narrow eyes with double lid, normal ears, thin nose, round chin with oval face, stubble with small goatee, slight bum-chin and double chin, long nose thin lips wider than nose with fuller bottom lip	68		017_0_C1	002_0_C1	048_0_C1	070_0_C1	10	7	0.7
1729	SR	1	1	2	White male, 20s, round face with double chin, blue eyes, double eyelid, thin straight eyebrows, normal ears, wide nose, lips very thin and wider than nose, brown hair with receding hairline either side of centre. Looks a bit like Daniel Radcliffe. Small mole left side of mouth. Side burns	49		018_0_C1	0134_0_C1	206_0_C1	213_0_C1	10	7	0.7
1729	SR	1	1	3	White male, 20s, brown 5cm hair with tuft in centre, stubble that is minor, wingnut ears, thick slightly curved eyebrows, double lid eyes with grey, left eye more droopy than right, shorter nose but thin, lips equally full on the thicker side and wider than nose, a couple of freckles on left cheek, side burns, oval (but not too much) face with round chin	64		046_0_C1	034_0_C1	041_0_C1	240_0_C1	10	5	0.5
1729	SR	1	1	4	White male, late teens, rectangular face, normal ears, square chin, brown hair with blond mid-section (shorter on sides, longer and sticking up on top), straight thick eyebrows with slight arch on outer upper sides, not very distinct double eyelids, blue eyes, long nose, straight mouth with medium lips, possible bum chin, possible freckles (minor) across face	56		052_0_C1	159_0_C1	175_0_C1	199_0_C1	11	7	0.636364
1729	SR	1	1	5	White male, 20s, normal ears, stubble, very thick dark and straight eyebrows, blue eyes, double eyelid, looks sleepy, dark brown short hair (longer on top), square face with angular jaw, medium nose, mouth: thin lips that are slightly wider than his nose	42		064_0_C1	103_0_C1	270_0_C1	297_0_C1	10	6	0.6
1729	SR	1	1	6	White male, late 20s or early 30s, doesn't look well (pasty and tired), wrinkles under eyes, dark brown/black hair short but around 5cm long all over, thick curved eyebrows that are more sparse towards middle of face, distinct double eyelids, medium length nose, acne, stubble, thick lips wider than nose, possible gap in middle teeth, normal ears, double chin, grey eyes, pig-like nostrils	63		090_0_C1	083_0_C1	086_0_C1	095_0_C1	12	7	0.583333
1729	SR	1	1	7	White male, 20s, short cropped hair (light brown, possibly a bit of ginger), rectangular face with square/round/flat chin, very minor stubble, thick eyebrows that get narrower towards sides, double eyelids with darker blue eyes, medium nose that is asymmetrical (left side more curved), very thin lips wider than nose, left ear wingnut, straight hairline	54		126_0_C1	079_0_C1	114_0_C1	202_0_C1	15	6	0.4
1729	SR	1	1	8	White male, 20s, stubble, ginger hair, long thin nose, small blue eyes, oval face, normal ears, arched light but thick eyebrows, double eyelid, small mouth with thick bottom lip that is as wide as his nose	36		151_0_C1	084_0_C1	140_0_C1	205_0_C1	10	7	0.7
1729	SR	1	1	9	White male, 20s, very slim oval face, shaggy straight hair with fringe parted to right side that comes down to almost chin, possibly wingnut ears, thick light eyebrows that are straight, medium stubble / short beard, long nose, lips wider than nose with thin top lip and thick bottom lip, blue/green eyes narrowish, double eyelids	55		212_0_C1	161_0_C1	230_0_C1	281_0_C1	10	8	0.8
1729	SR	1	1	10	White male, late 20s, slight vampire shape to hairline in middle, Short cropped hair (like army hair cut), brown, stubble, very straight thin eyebrows, right ear looks wingnut, oval face with defined jawline, long thin nose with high arch, thin lips wider than nose, blue narrow eyes with double lid, undereyes look puffy	53	540	285_0_C1	145_0_C1	239_0_C1	258_0_C1	12	10	0.833333	0.636364	0.645303
2356	SR	1	1	1	Blue eyes and floppy/messy highlighted hair. Some stubble and slightly indented chin.	12		017_0_C1	002_0_C1	048_0_C1	070_0_C1	15	11	0.733333
2356	SR	1	1	2	Blue eyes, short dark hair. Full face, wide end of nose. Thin lips. Ears not prominent.	16		018_0_C1	0134_0_C1	206_0_C1	213_0_C1	10	7	0.7
2356	SR	1	1	3	Green / grey eyes. Mousy brown medium/short hair. Possible two moles below left eye. End of nose small but bulbous.	20		046_0_C1	034_0_C1	041_0_C1	240_0_C1	10	7	0.7
2356	SR	1	1	4	Blue eyes, possibly green in some light. Short spiked highlighted hair. prominent freckle below right nostril.	16		052_0_C1	159_0_C1	175_0_C1	199_0_C1	10	8	0.8
2356	SR	1	1	5	Round face, blue eyes. Dark medium short hair. Stubble above lip and lower chin. Freckle to left of nose.	19		064_0_C1	103_0_C1	270_0_C1	297_0_C1	13	12	0.923077
2356	SR	1	1	6	Green eyes, large lips, possible diastema. Stubbled face and acne prone skin. Dark/black medium length hair	16		090_0_C1	083_0_C1	086_0_C1	095_0_C1	10	9	0.9
2356	SR	1	1	7	Blue eyes. Mousy brown shaved hair. Prominent ears, left more so. Narrow lips. Full face, slightly indented chin.	18		126_0_C1	079_0_C1	114_0_C1	202_0_C1	11	6	0.545455
2356	SR	1	1	8	Red hair, blue/green eyes. Fair freckled Skin. Small rounded lips. Facial hair - Lower chin and stubble above lips. Right ear more prominent than left.	25		151_0_C1	084_0_C1	140_0_C1	205_0_C1	11	4	0.363636
2356	SR	1	1	9	Dark brown medium length wispy hair. Beard which is quite fair and fine. Blue eyes. Largish nose.	17		212_0_C1	161_0_C1	230_0_C1	281_0_C1	11	7	0.636364
2356	SR	1	1	10	Slim narrow face and eyes, thin lips with fine stubble above and hair and short hair on lower chin. Short close shaved dark hair. Both ears unusual indent at top.	30	189	285_0_C1	145_0_C1	239_0_C1	258_0_C1	10	8	0.8	0.711712	0.710186
2410	SR	1	0	1	Blond tipped straight hair Youngish almost inverted triangle face ears tucked in Blondy brown eyebrows Blue eyes right bottom lid a bit fuller symmetrical nose small nostrils full lips indented chin	31		017_0_C1	002_0_C1	048_0_C1	070_0_C1	12	5	0.416667
2410	SR	1	0	2	Round face Receding brown hair Blue eyes Ears tucked in Double chin Eyebrows brown well defined Wide ish nose moles right cheek, left chin, beside top left lip	28		018_0_C1	0134_0_C1	206_0_C1	213_0_C1	14	8	0.571429
2410	SR	1	0	3	Brown hair oval face Large lips moles mid left cheek,lower left cheek Thin nose bridge bit of a bulb on end, slight upturn Ears symetrical green eyes; left slight droop on lid eyebrows close but not mono; thick over eyes then fading out	43		046_0_C1	034_0_C1	041_0_C1	240_0_C1	10	5	0.5
2410	SR	1	0	4	Mousey brown hair blond tips square face and jaw with slight indent underneath green eyes slight freckling medium ears nostrils slightly pinched on square nose lips full eyebrows even not real wide	32		052_0_C1	159_0_C1	175_0_C1	199_0_C1	10	3	0.3
2410	SR	1	0	5	brown ginger hair sleepy look, blue eyes with left lower brown eyebrows even spaced freckle beside mid nose left side ear cartilage uneven top right turned out left top turned in nose even lips average wide cheeks to pointy chin	40		064_0_C1	103_0_C1	270_0_C1	297_0_C1	10	5	0.5
2410	SR	1	0	6	Dark hair green eyes even with slight discolouration around them small nose slight upturn small ears full lips indent below nose overhang on bottom lip mole lower left cheek slight double chin	32		090_0_C1	083_0_C1	086_0_C1	095_0_C1	11	8	0.727273
2410	SR	1	0	7	Fair complextion Roundish face Blue eyes Ginger hair, straight hairline, small scar mid hairline spaced ginger eyebrows Left ear wider Left nostril flared Left eye slightly down Small lips Mole between cheek and chin on left Slight depression in chin	40		126_0_C1	079_0_C1	114_0_C1	202_0_C1	11	7	0.636364
2410	SR	1	0	8	Red Hair straight green eyes left eye slightly lower short pointy chin Light ginger eyebrows straight nose left ear tucked in right out a bit full lips narrow mouth	29		151_0_C1	084_0_C1	140_0_C1	205_0_C1	11	6	0.545455
2410	SR	1	0	9	Longer straight reddish/auburn hair Freckling Long narrow face Green eyes horizontal bottom lids Whispy light brown eyebrows Wide bridge of nose back to even nostrils full lips pointy chin	29		212_0_C1	161_0_C1	230_0_C1	281_0_C1	10	8	0.8
2410	SR	1	0	10	Oval shape light brown hair green/blue eyes bottom lids horizontal wide gap between eyebrows little ding out of top of ears straight nose slight indent in chin	27	331	285_0_C1	145_0_C1	239_0_C1	258_0_C1	10	9	0.9	0.587156	0.589719
750	SR	1	1	1	Young male with oval shaped face with squarish chin + prominent dimple bottom centre of jaw Pale skin and rosy cheeks Hair colour is two toned - blond with black + styled in a messy shortish crop Piercing/squinting small blue eyes (hooded and bags underneath) Nose is long and narrow at the bridge and thicker buttonlike at the base full lips with prominent cupids bow facial hair along jawline and …	97		017_0_C1	002_0_C1	048_0_C1	070_0_C1	11	7	0.636364
750	SR	1	1	2	Young male with round face and soft pale skin soft fine features Very tall forehead and short flat chin Hooded, downturned, small very blue eyes with whitish/cloudy look pigment over the iris the nose appears triangular and is broader particularly at the base and nasal folds. lips are thin and long ears small and close to head. Left ear slightly lower.	61		018_0_C1	0134_0_C1	206_0_C1	213_0_C1	12	8	0.666667
750	SR	1	1	3	Young male olive skin pink undertones brown hair cropped short and styled forward around face Square shaped face + prominent angular jaw Hazel sleepy green eyes, left eyelid heavier than right dark pigment around eyes Eyebrows brown thin curly hair subtle monobrow 4 moles left side face Nose angular, thin short bridge, & flat broad button with upturned base + nostrils visible full lips ears angul…	78		046_0_C1	034_0_C1	041_0_C1	240_0_C1	10	3	0.3
750	SR	1	1	4	male of youthful appearance with brown short hair - spikey on top and fringe with lighter highlights (blond) strong forward set forehead and strong squarer chin pale skin with pink undertones + light blemishes around chin and nose some freckles on forehead, nose and cheeks broad nose bridge and base is upturned + nostrils visible rectangular facial structure hooded, small and down turned hazel / …	114		052_0_C1	159_0_C1	175_0_C1	199_0_C1	10	3	0.3
750	SR	1	1	5	Young male with very pale skin and heavy lidded, piercing blue eyes Face small and square with small features Has fine, short, spikey dark brown hair with caramel tones and a darker pigment on skin around eyes Distinctive mole left side cheek near nose bridge Ears are small and set close to face nose short and broad with upturned appearance Top lip draws up towards nostrils Faint dark facial hair…	78		064_0_C1	103_0_C1	270_0_C1	297_0_C1	10	5	0.5
750	SR	1	1	6	Male possibly late twenties to early thirties extremely pale/white in colour with a round face and flatter chin visible dark facial hair shadowing around jaw chin and both sides of top lip Nose button and upturned and short in length Heavy (Elvis like) hazel green eyes with dark pigment around eyes and lids Thin defined eyebrows with finer sparser strands towards inner brows Small ears close to h…	78		090_0_C1	083_0_C1	086_0_C1	095_0_C1	11	9	0.818182
750	SR	1	1	7	Male fair skin, appears early to mid twenties, has small sleepy hazel blue eyes Rectangular shaped face with prominent square chin and jawline + large dimple centre bottom of chin Left hand side of face appears slightly lower and larger in features and structure Left ear more prominent and further from face Large forehead space with few subtle lines + high hairline. Small mouth with some subtle f…	125		126_0_C1	079_0_C1	114_0_C1	202_0_C1	10	8	0.8
750	SR	1	1	8	Male with red/ginger hair and pale pinkish skin Eyes are hazel green, small in size, hooded and have a sleepy appearance (downturned) Longer narrow nose with less defined puffy bridge + broader base Fuller bottom lip than top (lips pursed) + Subject appears as though glaring Short space between top lip and nose with two vertical lines between mouth and nose. Face diamond shaped + ears pointy with…	83		151_0_C1	084_0_C1	140_0_C1	205_0_C1	11	8	0.727273
750	SR	1	1	9	Male possibly mid to late twenties with long thin diamond shaped face Eyes are wideset, small in size and green /hazel in colour Nose is long, undefined and broad with an upturned, base and visible nostrils Jaw is angular and chin is prominent in size and shape (angular) Top lip very thin Very fine straight facial hair around jawline and upper lip with ginger undertones	65		212_0_C1	161_0_C1	230_0_C1	281_0_C1	10	9	0.9
750	SR	1	1	10	Male possibly late twenties to early thirties with a lean long face, light skin with medium brown colour shaved hair small, piercing green eyes with light brown angular eyebrows close to top lid Nose is long being narrow at the top and forms a rounder soft button at the base. ears small and close to head with slight angle at top dimple middle bottom of chin facial hair around jaw line and edge of…	99	878	285_0_C1	145_0_C1	239_0_C1	258_0_C1	10	8	0.8	0.647619	0.644848
1274	SR	1	1	1	White skin, Oval face, wider at top than bottom. Dyed, layered hair, coloured blonde, grey, dark brown. Longer length on top, spiked/ peaked at crown. long around sideburns. wispy long fringe, some strands fall over eye area. Thick light straight eyebrows, taper down at outer edges. Blue / grey eyes. thin eyelids, slight puffy bags under eyes. Ridge of nose is fairly even, nose is rounded with ro…	111		017_0_C1	002_0_C1	048_0_C1	070_0_C1	10	8	0.8
1274	SR	1	1	2	White skin, Rounded face, longer forehead than chin. Brown short hair, sideburns. Hairline is strong 'M' shape. Dark, thin eyebrows, mostly straight, taper down slightly at outer edges. Facial features are centred. Blue / blue grey eyes. Ridge of nose is wide and widens more at nostril edges. Tip of nose is rounded. Thin medium size mouth, both lips are thin, stretched "m" shaped top lip. Slight …	106		018_0_C1	0134_0_C1	206_0_C1	213_0_C1	12	8	0.666667
1274	SR	1	1	3	White skin. Oval face, fairly even width all round, chin rounded. light brown hair length to top of ears, slightly spiked on crown, small short wispy fringe, sideburns. Facial features fairly centred on face. Hazel eyes, persons left eyelid very slightly thicker than right. Medium thickness light brown eyebrows, thicker above eyes then tapers down slightly at outer edges. Shorter nose length, thi…	131		046_0_C1	034_0_C1	041_0_C1	240_0_C1	10	7	0.7
1274	SR	1	1	4	White skin, Oval shaped face, slightly squarer at forehead and jawline /chin. Wider at top area of forehead. Light coloured eyes, blue / grey? thick light brown eyebrows, brows are thicker and peak upwards slightly above the outer corner of eyes, then taper downwards slightly at ends. Light brown short hair, shorter on sides than top, hair slightly peaked/spiked at crown with lighter tips. Medium…	105		052_0_C1	159_0_C1	175_0_C1	199_0_C1	10	7	0.7
1274	SR	1	1	5	White skin, Round face tapers to a pointed rounded chin. Brown short hair, thicker on top, slightly spiky. Brown thick straight eyebrows, taper down at outer edges. Facial features are centred. Blue eyes, thin eyelids. Nose is smaller at top of ridge and widens around nostril area, tip is rounded. Medium mouth, both lips are wider at centre than edges. small shadow under bottom lip. Facial hair s…	102		064_0_C1	103_0_C1	270_0_C1	297_0_C1	11	7	0.636364
1274	SR	1	1	6	White skin. Dark short hair, even length, with some streaks of hair at hairline that form a short fringe. medium sideburns. Oval / round face shape. light coloured eyes, possibly blue /grey. Eyes very slightly wider set. Thick brown eyebrows that are slightly thinner / fan out at inner edges. shorter nose that is smaller at top of ridge then widens out (Triangle). Tip of nose is rounded. medium n…	124		090_0_C1	083_0_C1	086_0_C1	095_0_C1	12	7	0.583333
1274	SR	1	1	7	White skin, light very short, buzz cut style hair, mousey brown/ blonde. Oval face slightly wider across top forehead , jaw line to chin is softly rounded, not sharp. Light thick eyebrows, taper down slightly at edges. Blue / Blue grey eyes, evenly spaced. Long nose, protrudes out from slightly crocked ridge down to a slightly pinched tip. Distance between bottom of nose and top lip is small. Med…	135		126_0_C1	079_0_C1	114_0_C1	202_0_C1	10	4	0.4
1274	SR	1	1	8	White skin. Oval / heart shaped face, wider at top then tapers down to a rounded pointed chin. Two faint horizontal forehead creases. Light coloured eyes, possibly blue/ grey? Hair is ginger, short, mostly even length, slightly longer on top. Short sideburns. Ginger eyebrows, stretched upside down 'V' shape with peak just past centre area of eyes, brow shape widens at outer edges. Facial features…	129		151_0_C1	084_0_C1	140_0_C1	205_0_C1	13	8	0.615385
1274	SR	1	1	9	White skin. Oval shaped face, fairly even width from forehead until the mouth then narrows to the chin. Dark grey blue eyes. Brown medium thickness eyebrows, fairly horizontal in form. Brown choppy layered hair that finishes just before the chin, covers ears. Long fringe that falls diagonally over the persons right eye. Medium layer of facial hair that covers both sides of face from side burn are…	140		212_0_C1	161_0_C1	230_0_C1	281_0_C1	10	9	0.9
1274	SR	1	1	10	White skin, Oval shaped face, narrows slightly toward rounded chin. Brown very short, buzz cut hair. Hair line protrudes at centre like a very stretched 'M' shape. Thick brown, straight eyebrows. Facial features fairly centred on face. Blue / blue grey eyes, long nose, rounded tip but not button like or protruding. Very slight bump at top of ridge. small nostrils. Thin medium mouth, both lips thi…	124	1207	285_0_C1	145_0_C1	239_0_C1	258_0_C1	10	7	0.7	0.666667	0.670175
90	C	0	0	1	teen-20's; caucasian ; 4" blonde/brown hair seems home cut with sideburns; small blueish eyes; straight wide eyebrows; straight nose; fuller bottom lip ; 2 day stubble; pink cheeks unlined; clear skin.	31		017_0_C1	002_0_C1	048_0_C1	070_0_C1	17	7	0.411765
90	C	0	0	2	20's; egg shaped face short brown hair with fringe & sideburns; flat ears; blue rounded eyes; dark straight eyebrows; rounded fleshy jaw /double chin ; few freckles; nose slightly bent to left with largish nostrils;	35		018_0_C1	0134_0_C1	206_0_C1	213_0_C1	10	7	0.7
90	C	0	0	3	20-30's; rectangular face 1 days stubble; ears slightly out at top; green/grey eyes with long lids; eyebrows straight but wider at nose ends;thin nose with bulbous nostril area and left nostril larger than right. short brown hair spiky along top; lips full.	42		046_0_C1	034_0_C1	041_0_C1	240_0_C1	11	7	0.636364
90	C	0	0	4	teen- 20's; looks young;caucasian ;square face with few freckles;square chin nearly cleft; short pert nose; straight eyebrows slightly rising in middle; green/grey eyes;	23		052_0_C1	159_0_C1	175_0_C1	199_0_C1	11	3	0.272727
90	C	0	0	5	20's;oval face; brown short hair ; close ears; straight eyebrows with slight kick downward at outer edges; 1 day stubble; straight nose blue eyes; skin clean.	26		064_0_C1	103_0_C1	270_0_C1	297_0_C1	11	7	0.636364
90	C	0	0	6	20-30's; 2 day old stubble;shortish hair-brown/black with sideburns;greyish eyes;close fitted eyes;a few pimples; fullish lips; straight nose with rounded nostrils.	20		090_0_C1	083_0_C1	086_0_C1	095_0_C1	10	9	0.9
90	C	0	0	7	20- 30's; crew-cut light brown hair; left ear slightly protruding; blue rounded eyes; rounded eyebrows; nose bent left with wide septum; square jaw;thin lips; brow ridge.	26		126_0_C1	079_0_C1	114_0_C1	202_0_C1	11	5	0.454545
90	C	0	0	8	20-30's; red hair short- partial part on his right; long face ; blue/grey eyes; curved eyebrows ; longish nose- smallish moustache area; skin clean.	24		151_0_C1	084_0_C1	140_0_C1	205_0_C1	11	6	0.545455
90	C	0	0	9	20-30's; brown straight hair below ears; fuller bottom lip; straight nose; straight eyebrows; blueish eyes;freckles	15		212_0_C1	161_0_C1	230_0_C1	281_0_C1	10	7	0.7
90	C	0	0	10	20-30/s;oval face ;crew cut hair brown; skull shape smooth; blue/green eyes ;straight eyebrow wider than eyes;straight normal nose; top of ears crinked;3 days stubble;longish chin;unblemished skin with few wrinkles.	29	271	285_0_C1	145_0_C1	239_0_C1	258_0_C1	16	13	0.8125	0.601695	0.606972
70	C	0	0	1	round face, blue eyes, narrow set eyes, narrow nose with bulbous end, think lips, large gap between eyes and hairline, long face, split chin, no prominent cheekbones, dark hair (dyed blonde), blue eyes (darker steel colour), light skin, thin top lip, flat mid sized ears.	45		017_0_C1	002_0_C1	048_0_C1	070_0_C1	10	4	0.4
70	C	0	0	2	large round narrow set blue eyes (light blue), long nose prominent tip, thin lips, low set eyes, flat ears, round face, no cheek bone prominence, weak jaw and weak chin, long distance between brows and hairline, flat and straight eyebrows, light skin, brown hair, slightly outward sloping eyes,	48		018_0_C1	0134_0_C1	206_0_C1	213_0_C1	10	9	0.9
70	C	0	0	3	slightly thicker top lip, round bulbous nose, large flat ears, hooded green eyes, long face, short distance between hair to eyebrows, prominent eye area, light skin, brown hair, narrow set eyes	31		046_0_C1	034_0_C1	041_0_C1	240_0_C1	11	2	0.181818
70	C	0	0	4	long narrow face with prominent cheek bones, large flat ears, thin lips, with prominent split(slight) chin, prominent jaw, round hooded eyes, short narrow nose, flat straight eyebrows, light skin, light blue eyes, dark blonde hair, short distance between hairline and brows,	41		052_0_C1	159_0_C1	175_0_C1	199_0_C1	11	0	0
70	C	0	0	5	hooded narrow set light blue eyes, short narrow nose, thin lips, weak chin, prominent jawline, flat ears, dark hair, flat forehead, round face, outward sloping eyes, slightly prominent cheekbones, light skin	31		064_0_C1	103_0_C1	270_0_C1	297_0_C1	11	10	0.909091
70	C	0	0	6	large wide set eyes, long narrow nose, thick top and bottom lip, weak chin, long face, green eyes, dark hair, light skin, large hooded eyes, short distance between hairline and brows, prominent dark brows, short distance between nose and top lip	41		090_0_C1	083_0_C1	086_0_C1	095_0_C1	10	6	0.6
70	C	0	0	7	narrow set blue (dark steel) eyes, long prominent nose, large prominent ears, thin lips (top and bottom), split chin (slight), long face, prominent eyebrows, hooded eyes, short distance between upper lip and nose, no prominent checkbones, prominent jawline	38		126_0_C1	079_0_C1	114_0_C1	202_0_C1	10	6	0.6
70	C	0	0	8	long narrow face, thicker bottom lip, narrow lips, thin weak nose, slightly sloping outwards eyes, prominent chin and jawline, flat large ears (folding out at the tip of the ears slightly), narrow set eyes, long distance between hairline and browline, green/blue eyes, light skin, red hair (facial as well).	49		151_0_C1	084_0_C1	140_0_C1	205_0_C1	15	4	0.266667
70	C	0	0	9	long narrow nose, thin top lip, long face with prominent high set cheekbones, large eyes, regular set distance eyes, prominent large ears, flat and long brows, light skin, brown hair	30		212_0_C1	161_0_C1	230_0_C1	281_0_C1	16	5	0.3125
70	C	0	0	10	heavy hooded (small distance between brows and upper eyelids) light blue wide set eyes, long narrow nose, prominent ears (large), long narrow face, prominent jaw and chin, long distance between nose and top lip, thin lips, short distance between hiarline and brows, no prominent cheekbones, dark blonde hair and slightly tanned skin.	52	406	285_0_C1	145_0_C1	239_0_C1	258_0_C1	11	5	0.454545	0.443478	0.462462
22	C	0	0	1	Scruffy hair, mix of black and blonde/yellow in colour. skinny nose which gets larger towards the end. Thin top lip and larger bottom lip. slight facial hair. rosie cheeks. Caucasian. ears close to head, mainly covered in hair, hard to see. Blue eyes.	42		017_0_C1	002_0_C1	048_0_C1	070_0_C1	10	5	0.5
22	C	0	0	2	Caucasian, pale, blue round eyes, brown short hair. Slight receding hair line with fringe hanging lower. nostrils flair out slightly. Thin lips. Round face. Clean shaven. ears close to head.	30		018_0_C1	0134_0_C1	206_0_C1	213_0_C1	16	12	0.75
22	C	0	0	3	Caucasian. round eyes, possibly brown green. large ears. Nose starts skinny and gets larger towards the end. Medium sized lips, top lip slightly bigger. clean shaven. Slight side burns, hair growing down past ears. Brown hair and pushed up at the back.	42		046_0_C1	034_0_C1	041_0_C1	240_0_C1	15	11	0.733333
22	C	0	0	4	Dark blonde hair. Green eyes. Medium sized nose. Square jaw. Fair skin. Caucasian. medium sized lips.	16		052_0_C1	159_0_C1	175_0_C1	199_0_C1	14	6	0.428571
22	C	0	0	5	Caucasian, brown hair. blue eyes, square face. Strong jaw line. Clean shaven with stubble. medium sized nose. Thin lips with top lip slightly larger. Top of ears look to curl over slightly. Dark eyebrows.	33		064_0_C1	103_0_C1	270_0_C1	297_0_C1	12	8	0.666667
22	C	0	0	6	Dark brown hair. Green hazel eyes, larger nose, large lips, top and bottom lips similar size. Ears close to head. Shaven face with slight stubble. Mole on bottom right cheek, near side of chin.	34		090_0_C1	083_0_C1	086_0_C1	095_0_C1	10	7	0.7
22	C	0	0	7	Caucasian, Shaved head which is growing back. larger ears. Large nose. round eyes. thin lips. square jaw. Small mark in front hair line, possible scar. Dark eyes possibly blue. Clean shaven.	31		126_0_C1	079_0_C1	114_0_C1	202_0_C1	10	5	0.5
22	C	0	0	8	Caucasian, red hair. Green/Grey eyes, pointy nose and chin. facial hair. thin nose. larger bottom lip to top.	18		151_0_C1	084_0_C1	140_0_C1	205_0_C1	12	8	0.666667
22	C	0	0	9	Brown red hair. Long nose. Green eyes. facial hair. skinny top lip and larger bottom lip, with prominent lip shape along the top lip. Diamond shaped head. Long hair past ears which also covers the ears.	35		212_0_C1	161_0_C1	230_0_C1	281_0_C1	10	8	0.8
22	C	0	0	10	Brown hair, Caucasian. green eyes. Tan/olive skin. Ears protrude out slightly. long nose which starts skinny and slightly larger towards the end. part facial hair. oval long face.	28	309	285_0_C1	145_0_C1	239_0_C1	258_0_C1	10	8	0.8	0.655462	0.654524
3261	C	0	1	1	two tone color in hair, modern hairstyle, growth around the face, puffy eyes, white Caucasian	15		017_0_C1	002_0_C1	048_0_C1	070_0_C1	11	6	0.545455
3261	C	0	1	2	Blue eyes, rounded chin, growth around the face, short back and sides hairstyle, large nose area, spot on right side by lips.	22		018_0_C1	0134_0_C1	206_0_C1	213_0_C1	10	5	0.5
3261	C	0	1	3	broad eyebrows, big ears dysfunctional nose maybe an accident partial hair growth around the chin	15		046_0_C1	034_0_C1	041_0_C1	240_0_C1	11	2	0.181818
3261	C	0	1	4	Clean cut hair style, Caucasian, roundish face green eyes, little growth around the chin.	14		052_0_C1	159_0_C1	175_0_C1	199_0_C1	10	0	0
3261	C	0	1	5	Dark hair. growth around the chin blue eyes, broad eyebrows. spot noticeable by the nose on the right	18		064_0_C1	103_0_C1	270_0_C1	297_0_C1	10	5	0.5
3261	C	0	1	6	Round chin, spot blemish on the left of the nose, unshaven, wide lips hazel eyes	15		090_0_C1	083_0_C1	086_0_C1	095_0_C1	10	7	0.7
3261	C	0	1	7	Crew cut hair style, rounded face, ears stand out	9		126_0_C1	079_0_C1	114_0_C1	202_0_C1	10	9	0.9
3261	C	0	1	8	growth around the face. squinted eyes, pouted lip Caucasian	9		151_0_C1	084_0_C1	140_0_C1	205_0_C1	11	7	0.636364
3261	C	0	1	9	Longish hairstyle, red/brown color, growth around the face, broad nose, blue or hazel eyes, Caucasian	15		212_0_C1	161_0_C1	230_0_C1	281_0_C1	11	9	0.818182
3261	C	0	1	10	Crew cut hair style, growth around the face, hazel eyes broad eyebrows Caucasian	13	145	285_0_C1	145_0_C1	239_0_C1	258_0_C1	10	6	0.6	0.538462	0.538182
170	C	0	1	1	small round face, small eyes not wide open, blueish. thin eyebrows, light in colour. stubble on chin, less stubble under bottom lip, even less stubble coming out of both nostrils. hair is mostly black with blonde streaks. rather messy hair, few strands touching right eye brow, hair standing to a peak on right top side of head. several strands of black hair resting on face near left edge of eyebrow	70		017_0_C1	002_0_C1	048_0_C1	070_0_C1	18	9	0.5
170	C	0	1	2	round face, reddish pimple on left side of chin. mole at right-side of lip. mole on left check. scattered freckles on face, black eyebrows, blue eyes. black sideburns, dark hair almost black, fringe at centre of forehead. slight stubble roundish nose	41		018_0_C1	0134_0_C1	206_0_C1	213_0_C1	12	10	0.833333
170	C	0	1	3	round face, pale complexion. long side burns, brown hair, sweeping around face, feathered fringe at top of forehead. hair sticking up in a peak at top of head. full ears with right side ear slightly protruding. faint evidence of scattered stubble on chin. full lips, both pale. skinny nose with right nostril larger than left. full light brown eyebrows. moles on right cheek and one on left cheek. h…	79		046_0_C1	034_0_C1	041_0_C1	240_0_C1	15	11	0.733333
170	C	0	1	4	round face, round nose, length of nose is short. scattered freckles down nose and nose area. thin eyebrows, almost grey in colour but pale. pale complexion, clean shaven with no obvious stubble. eyes are greenish with noticeable small black pupils. top lip is thin with fuller bottom lip. both pale. hair is short on sides more fuller on top, scattered blonde hair on top of light brown hair, forehe…	71		052_0_C1	159_0_C1	175_0_C1	199_0_C1	11	5	0.454545
170	C	0	1	5	oval shaped face, stubble under nose, stubble on chin and below lips. black eye brows, dark brown hair, scattered freckles with a few reddish pimples, or blemishes. blue eyes. nose is roundish at base	34		064_0_C1	103_0_C1	270_0_C1	297_0_C1	10	4	0.4
170	C	0	1	6	round face, black hair, with side burns. full head of hair, with fringe like style feathered and slightly pointing to the left. black eyebrows, full but strand like near centre of nose at the top. grey eyes, full lips with gap in front top two teeth. few days worth of growth on face. nose is longish with round at base. pale reddish pimple on left cheek almost touching nose.	69		090_0_C1	083_0_C1	086_0_C1	095_0_C1	11	8	0.727273
170	C	0	1	7	very short auburn hair, similar to an army style haircut. right eye blue, left eye brown. stubble on chin and around mouth. nose slightly bent on a right angle. right ear slightly sticking out	34		126_0_C1	079_0_C1	114_0_C1	202_0_C1	11	7	0.636364
170	C	0	1	8	red/orange hair. full head of hair, messy but short. grey eyes, creases in forehead. pale orange eye brows, thinnish in shape. scattered faint freckles. orange stubble on chin going up to orange side burns. scattered stubble on upper lip. left ear slightly protruding. nose, thin at top going down to rounding at base	53		151_0_C1	084_0_C1	140_0_C1	205_0_C1	11	6	0.545455
170	C	0	1	9	oval shaped face, short but full neat auburn beard, with moustache. thin upper lip, lower lip is fuller. long nose with scattered freckles. pale blue eyes, small and slightly squinting. thin eyebrows, right side is covered by strands of fringe. collar length dark brown hair, full fringe sweeping to the left.	51		212_0_C1	161_0_C1	230_0_C1	281_0_C1	10	7	0.7
170	C	0	1	10	long round face, ears have folds almost at top. light brown hair, similar to army style hair cut. no fringe, thinning out on sides, full exposure of forehead. eyebrows are dark and thinnish. eyes are pale greyish, squinting. no blemishes or freckles. thin pale pink lips. stubble on chin, possibly 2 days old worth. less stubble coming from both nostrils then going around lips.	64	566	285_0_C1	145_0_C1	239_0_C1	258_0_C1	11	5	0.454545	0.6	0.598485
148	C	0	1	1	Medium length streaked blonde and brown hair, brown eyebrows and stubble, narrow blue eyes, thin bridged short nose, round end, very pale skin, oval face, rounded jaw, full lips, pinned-back ears	31		017_0_C1	002_0_C1	048_0_C1	070_0_C1	15	12	0.8
148	C	0	1	2	Brown hair, high forehead, brown eyebrows, blue-grey eyes, almond shaped, pale skin, broad oval face and jaw, high cheekbones, rounded chin, normal lips, broad nose	25		018_0_C1	0134_0_C1	206_0_C1	213_0_C1	10	4	0.4
148	C	0	1	3	brown medium length hair, prominent brown eyebrows, pale skin, grey almond eyes, thin bridged short nose, rounded end, square face, squared jaw, full lips, ears angled out at top, mole on left cheek	33		046_0_C1	034_0_C1	041_0_C1	240_0_C1	10	4	0.4
148	C	0	1	4	Mid brown short hair, prominent brown eyebrows, short nose, wide bridge, blue-green almond shaped eyes, pale skin, ears pinned back, square face, prominent cheekbones, squared-off chin, normal lips	28		052_0_C1	159_0_C1	175_0_C1	199_0_C1	11	5	0.454545
148	C	0	1	5	Dark brown short hair, pale skin, dark brown eyebrows, blue narrow eyes, straight bridged nose, square face, pointed jaw, normal lips	21		064_0_C1	103_0_C1	270_0_C1	297_0_C1	10	7	0.7
148	C	0	1	6	dark brown to black medium length hair, green eyes, pale skin, prominent dark eyebrows, prominent beard line, flat triangular nose, non-prominent nostrils, lips full and centre-weighted, mole on left cheek, short oval face and jaw	35		090_0_C1	083_0_C1	086_0_C1	095_0_C1	10	7	0.7
148	C	0	1	7	Brown hair crew cut, pale brown eyebrows, dark blue almond shaped eyes, straight nose bridge, square face, slightly rounded jaw, pale skin, normal cheekbones, thin lips	26		126_0_C1	079_0_C1	114_0_C1	202_0_C1	10	2	0.2
148	C	0	1	8	Red hair and stubble, normal length hair, red eyebrows, blue-green eyes, wide bridged nose, non-prominent nostrils, pinned-back ears, very pale skin, full lips, centre-weighted, rectangular face, short jaw, squared-off chin	30		151_0_C1	084_0_C1	140_0_C1	205_0_C1	10	2	0.2
148	C	0	1	9	Long dark red-brown hair, ginger eyebrows and thin beard, blue-green narrow eyes, straight bridged nose, non-protruding nostrils, pale freckled skin, long oval face and jaw, slightly squared, full lips	29		212_0_C1	161_0_C1	230_0_C1	281_0_C1	11	7	0.636364
148	C	0	1	10	Dark brown hair, crew cut, bushy brown eyebrows, blue-grey narrow eyes, broad nosebridge, non-prominent nostrils, round-profile ears, thin lips, brown stubble, long rectangular face, long jaw, squared-off chin	28	286	285_0_C1	145_0_C1	239_0_C1	258_0_C1	11	5	0.454545	0.509259	0.494545
78	C	0	1	1	blue eyes with skater hair colour blonde with regrowth being dark brown. blondish brown stubble but not a full growth. pale complexion with clear skin.small flat ears	28		017_0_C1	002_0_C1	048_0_C1	070_0_C1	10	5	0.5
78	C	0	1	2	double chin small ears, nose is wide at the tip. blue eyes with flat brown thin brows. hair is brown with a brushed forward looking fringe. receding to the sides.	30		018_0_C1	0134_0_C1	206_0_C1	213_0_C1	10	7	0.7
78	C	0	1	3	bulbous tipped nose very thin in centre. green eyes with large brows. brown hair swept forward medium length. pale in skin colour with a square jawline.	26		046_0_C1	034_0_C1	041_0_C1	240_0_C1	10	9	0.9
78	C	0	1	4	short side with shag top hair brown in colour with blonde highlights on top.green eyes with darker outer ring. slightly freckled pale skin. rectangular face with square chin.	28		052_0_C1	159_0_C1	175_0_C1	199_0_C1	11	9	0.818182
78	C	0	1	5	blue eyes with dark brows, light stubble on pale complexion. more visible on top lip and chin.smallish face with square jaw line. brown hair short and shaggy	27		064_0_C1	103_0_C1	270_0_C1	297_0_C1	11	8	0.727273
78	C	0	1	6	oval face with dark brown medium length hair swept to one side.thin dark brown brows. greenish blue eyes. triangular nose, skin has acne and quite blotchy. double chin.	28		090_0_C1	083_0_C1	086_0_C1	095_0_C1	10	5	0.5
78	C	0	1	7	short cropped shaved head in a pale brown blonde colour matching eyebrows thicker towards the centre. prominent eyes. Chin is quite square with very slight dimple. more rectangular face	29		126_0_C1	079_0_C1	114_0_C1	202_0_C1	10	2	0.2
78	C	0	1	8	green eyes ginger stubble with a fair complexion, short sides with waved medium top hair in ginger colour. wide mid nose with a rather small mouth. left ear noticeably outwards than the right ear	34		151_0_C1	084_0_C1	140_0_C1	205_0_C1	10	3	0.3
78	C	0	1	9	blue eyes with pale freckled skin. medium ginger brown beard. quite a wide nose in the mid section. dark ginger brown shag hair. upper eyelids are quite low and hang over top lid. brows are same ginger brown as growth on face.	42		212_0_C1	161_0_C1	230_0_C1	281_0_C1	10	6	0.6
78	C	0	1	10	long face with square jaw and brown stubble, green eyes with tan skin. long narrow nose with medium protruding ears. short all over cut hair brown in colour	28	300	285_0_C1	145_0_C1	239_0_C1	258_0_C1	10	7	0.7	0.598039	0.594545
*	C	0	0	1	White male,oval shaped head, dyed black and auburn above the ear long hair, fair eyebrows, almond shaped eyes colour blue, slender nose , prominent cupid bow top lip full bottom lip, dark very short facial hair.	36		017_0_C1	002_0_C1	048_0_C1	070_0_C1	11	9	0.818182
*	C	0	0	2	White Male, short dark brown hair, round fattish face, noticeable eyebrows, large almond eyes colour blue, large wide nose, strong cupid bow thin top and bottom lips, facial moles.	29		018_0_C1	0134_0_C1	206_0_C1	213_0_C1	10	6	0.6
*	C	0	0	3	White male, Oval shaped head, short dark hair brushed towards the face with side burns, large downturned eyes the left being slightly lazy. the nose appears to be of thin Greek style full top and bottom lips the top having a slight cupid bow, dark facial hair is obvious if left unshaven.	52		046_0_C1	034_0_C1	041_0_C1	240_0_C1	11	2	0.181818
*	C	0	0	4	White male, square face, short scruffy brown hair with lighter dyed tips on top, thin eyebrows, large blue eyes slightly down turned, short fat nose, sparse freckling around nose and top lip, strong cupid bow full top and bottom lips, clean shaven face.	43		052_0_C1	159_0_C1	175_0_C1	199_0_C1	10	6	0.6
*	C	0	0	5	White male diamond shape face, brown shaggy short hair, side burns, thickish eyebrows, down turned eyes colour blue, slightly wide nose , mole to left of nose, different shaped ears right ear is top notched and left slightly inverted lower side, thick top and bottom lips , mild facial beard hair.	51		064_0_C1	103_0_C1	270_0_C1	297_0_C1	11	0	0
*	C	0	0	6	White male, oval face, blackish short hair, sideburns and eyebrows which are sparse at top of nose, large down turned eyes colour bluey green, nubian nose, cupid bow thick top and bottom lips, noticeable gap top front teeth , noticeable mole or spot right side of face near right nostril, three day growth.	53		090_0_C1	083_0_C1	086_0_C1	095_0_C1	11	9	0.818182
*	C	0	0	7	White male, square fat faced, crew cut fair hair, left ear more prominent than right ear, fine eyebrows long nose, large blue eyes, sparse facial hair, medium top and bottom lips.	31		126_0_C1	079_0_C1	114_0_C1	202_0_C1	11	6	0.545455
*	C	0	0	8	White male, diamond shape face, short thick red hair combed to the left sideburns, very fair complexion, almond shaped eyes colour blue, thin nubian nose, small mouth, thin cupid bow top lip, full bottom lip, mild facial beard hair, right ear is lower and more pronounced than the left.	49		151_0_C1	084_0_C1	140_0_C1	205_0_C1	10	5	0.5
*	C	0	0	9	white male, Dark Brown collar length hair possible dyed fringed to the right, Diamond shaped head, down turned Blue eyes, lightly freckled Nubian nose, strong Cupid Bow top lip and full lower lip and reddish tinge short facial hair.	39		212_0_C1	161_0_C1	230_0_C1	281_0_C1	11	10	0.909091
*	C	0	0	10	White male, Oval shaped head Crew cut style Brown hair, notched top of ears, the ears in this photo appear to have a fine growth of hair on outer edge short side burns, noticeable eyebrows, slightly squinted Blue eyes, Roman nose, noticeable cupid bow thin top and bottom lips, thin facial hair.	52	435	285_0_C1	145_0_C1	239_0_C1	258_0_C1	11	8	0.727273	0.570093	0.57
409	C	0	0	1	Bad hair colouring which looks like home handyman bleach job over darker hair possible purple tints. Hair messy and heading in a right leaning almost triangle shape with two darker strips coming down and touching right eyebrow. Blue eyes. Right ear just evident with left ear hidden. Right side ear appears to have blonde streaks of hair to the front of it. Moustache stubble thickest from nostrils …	97		017_0_C1	002_0_C1	048_0_C1	070_0_C1	10	9	0.9
409	C	0	0	2	Shortish dark brown hair with hair line coming down to below both ears. Longer hair in line with centre of nose bone appearing to sweep to the left of picture causing a broken fringe line. Thin brown eyebrows blue eyes, right ear more visible than left but not protruding. Lips closed, extra skin folds just noticeable under chin.	58		018_0_C1	0134_0_C1	206_0_C1	213_0_C1	10	8	0.8
409	C	0	0	3	Brown hair combed into a triangular shape on top of head, looks like a volcano. Fringe has tufts of hair separated along fringe line. Hair comes down to bottom of ears on both sides. Light green eyes , Looking at picture right ear is protruding slightly more than left ear. One freckle just below right eye with another below this one just above right side ear lobe. Also a small blemish adjacent ri…	80		046_0_C1	034_0_C1	041_0_C1	240_0_C1	11	10	0.909091
409	C	0	0	4	Brown hair with some lighter tones on right hand side. Hair appears to be combed up towards the middle. Hazel eyes. Eyebrows colour lightening towards edges slightly darker above pupils. Looking at picture right ear is significantly more obvious than left ear. Lips closed squareish jawline.	46		052_0_C1	159_0_C1	175_0_C1	199_0_C1	10	4	0.4
409	C	0	0	5	Shortish dark brown hair almost fluffy in appearance on top of combable length. Two tufts approximately 10mm of hair coming down forehead slightly on right hand side. Darkish eyebrows blue eyes, ears tucked in but both equally visible. Freckle under right hand side eye just to the right above right nostril. Moustache stubble starting directly under nostril tapering down to edge of lips. Stubble u…	79		064_0_C1	103_0_C1	270_0_C1	297_0_C1	11	5	0.454545
409	C	0	0	6	Looking directly at this picture, Dark hair with edge of fringe flicked slightly to the left hand side. Ears tucked in tight into side of face. Some light shading of stubble including moustache area and one obvious acne blemish to left of nose. Pale greenish eyes light pink lips. Left eye brow feathers down slightly toward nose.	57		090_0_C1	083_0_C1	086_0_C1	095_0_C1	10	6	0.6
409	C	0	0	7	Short light brown hair with a slight scar or notch in direct centre of forehead at edge of hairline. Looking directly at this picture right side ear protrudes further than left side. Blue eyes, fair eyebrows almost golden in colour. Some light stubble under nose, nostrils facing down and not totally evident. Light pinkish lips closed together.	57		126_0_C1	079_0_C1	114_0_C1	202_0_C1	16	11	0.6875
409	C	0	0	8	Messy red hair with a slightly wavy appearance thicker on top than sides but generally of combable length. Right side eyebrow has a small nick towards right hand side and is just evident.Hazel eyes. Looking at picture straight on left ear protrudes more than right ear. straight nose with nostrils evident but downward facing. slight moustache stubble with more evident reddish stubble around edge o…	72		151_0_C1	084_0_C1	140_0_C1	205_0_C1	10	7	0.7
409	C	0	0	9	Longish brown hair looks like a wannabe Beatle era hair do. Light brown eyebrows, Blue eyes, very bottom of left earlobe visible right hand side earlobe is blurred and dark due to hair. Trying to grow a full beard but just long stubble but clearly shows outline of growth.	49		212_0_C1	161_0_C1	230_0_C1	281_0_C1	10	8	0.8
409	C	0	0	10	Short dark brown hair possibly a no.4 cut. Slight widows peak in centre of hairline. Eyebrows directly above blue eyes almost squinty looking. Looking at picture left ear protrudes slightly more than right ear. Top left of left ear has a notch looking effect. Long thin nose with moustache stubble staring in line with nostrils. Lips closed Stubble thickening around chin area.	62	657	285_0_C1	145_0_C1	239_0_C1	258_0_C1	16	12	0.75	0.701754	0.700114
745	C	0	0	1	male Caucasian, late teens/early twenties with very fair (pinkish) complexion, blue eyes and salt-and-pepper (black/blonde) hair, short at the back & sides but unkempt on top. Tapered (egg-shaped) face, concave nose-bridge, full lips and full eyebrows. Ears are unremarkable. Sparse facial hair, a few days' stubble on the chin and sporting a "soul Patch" under the bottom lip	58		017_0_C1	002_0_C1	048_0_C1	070_0_C1	10	6	0.6
745	C	0	0	2	male Caucasian, early twenties, pale (slightly blotchy) complexion, blue eyes with short, dark hair receding from a prominent forehead. Chubby features with double-chin, broad nose, small ears and unremarkable lips. A very faint growth of facial hair and thin eyebrows.	40		018_0_C1	0134_0_C1	206_0_C1	213_0_C1	17	12	0.705882
745	C	0	0	3	male Caucasian, mid-twenties, fair complexion, hazel eyes, medium length dark brown hair (above the collar) and spiked on top. Unremarkable ears, a thin nose, full lips, sparse eyebrows and roughly one days' stubble	33		046_0_C1	034_0_C1	041_0_C1	240_0_C1	10	5	0.5
745	C	0	0	4	male Caucasian, late teens, fair (blotchy/freckled) complexion. Grey/hazel eyes, short-back-and-sides brown hair with lighter accents and much "thicker" on top. Angular face with a strong jawbone, a short concave nose and batwing eyebrows. Small full lips and unremarkable ears. No facial hair apparent.	43		052_0_C1	159_0_C1	175_0_C1	199_0_C1	11	5	0.454545
745	C	0	0	5	male Caucasian, fair complexion, mid twenties, a broad face, medium lips, unremarkable nose with blue eyes and short brown untidy hair with a slight cowlick on the rhs. Small ears, a strong jawline, medium/dense brown eyebrows and slight facial stubble.	40		064_0_C1	103_0_C1	270_0_C1	297_0_C1	10	4	0.4
745	C	0	0	6	male Caucasian, thirties/forties, pale blemished complexion, grey eyes and short black hair combed to the right with "fractured" eyebrows. Oval-shaped face, very small ears and nose and prominent full lips. Strong "five-o-clock-shadow" stubble growth	34		090_0_C1	083_0_C1	086_0_C1	095_0_C1	11	7	0.636364
745	C	0	0	7	male Caucasian, late twenties, fair clear complexion, blue eyes, short-cropped ginger hair (#3 comb) and similar eyebrows. Domed skull with a "full" face, a long nose and small lips. The LEFT ear is prominent from the side of the head compared to the other and there may be a stubble apparent around the jawline.	54		126_0_C1	079_0_C1	114_0_C1	202_0_C1	17	11	0.647059
745	C	0	0	8	Male Caucasian, late twenties/early thirties, ruddy fair complexion, hazel eyes with short (tousled) red hair above the collar. Arched eyebrows and unremarkable nose on an almond-shaped face with a prominent chin and pixie ears (no earlobes apparent). Small mouth with a thin upper lip and full lower lip. About a weeks' growth of ginger stubble.	55		151_0_C1	084_0_C1	140_0_C1	205_0_C1	10	7	0.7
745	C	0	0	9	male Caucasian, late twenties/early thirties, fair complexion, grey eyes, reddish/brown collar-length hair and unremarkable eyebrows. Ears undistinguishable beneath the hair, nose perhaps slightly sunburnt with freckles, a thin face with full small lips and a weeks' growth of facial hair with a bumfluff moustache.	44		212_0_C1	161_0_C1	230_0_C1	281_0_C1	14	10	0.714286
745	C	0	0	10	male Caucasian, in his twenties/thirties, lightly-tanned fair complexion, piercing blue/grey eyes and black short-cropped hair (about a #4 comb). A long face with thin nose, thin lips and wide eyebrows. The ears (both L & R) are indented at the top (possibly by wearing a baseball cap to hold them in). Prominent chin and sparse facial hair.	57	458	285_0_C1	145_0_C1	239_0_C1	258_0_C1	10	9	0.9	0.633333	0.625814
797	C	0	1	1	sandy coloured dyed hair, mid brown facial hair, pale skin with pink undertones, full bottom lip, thick eyebrows extending beyond inner corner of eyes, double chin	26		017_0_C1	002_0_C1	048_0_C1	070_0_C1	10	3	0.3
797	C	0	1	2	thin lips, medium brown short hair, straight eyebrows, mole on right side of face near corner of lips, fleshly face, very small ears without discernible earlobes, nose is straight with larger nostrils, mole on chin on right hand side, and another higher up between lips and eye	47		018_0_C1	0134_0_C1	206_0_C1	213_0_C1	10	6	0.6
797	C	0	1	3	thin nose that ends thicker than bridge, pale skin, sandy coloured hair with longer sideburns, left eyelid is droops slightly more than right eye. earlobes joined to side of head, upper lip is thicker than bottom, pale blue eyes, at least three moles on left side of face, and one on right side of face	55		046_0_C1	034_0_C1	041_0_C1	240_0_C1	10	5	0.5
797	C	0	1	4	square jaw, straight upturned nose with thin nostrils, sandy coloured hair, earlobes joined to side of head (no real earlobes), and pointed at top, pale blue eyes	27		052_0_C1	159_0_C1	175_0_C1	199_0_C1	10	4	0.4
797	C	0	1	5	pale skin with blue eyes, sandy coloured hair with red tinge, stubble on face, thicker eyebrows, full lips bowed in centre, straight proportioned nose, ears have lobes joined to face and a curve two thirds of the way up. left eyebrow could be a slightly different shape to right eyebrow. left eye is more hooded than right	57		064_0_C1	103_0_C1	270_0_C1	297_0_C1	12	2	0.166667
797	C	0	1	6	fleshy pale skin face, double chin, upturned nose, pale blue eyes, full lips, small close set ears, gap in front teeth, dark brown facial hair	25		090_0_C1	083_0_C1	086_0_C1	095_0_C1	12	12	1
797	C	0	1	7	red haired, pale skin, blue eyes, nose leans towards left hand side of face, longer nose with elongated tip, left ear is more prominent than right, slightly cleft square chin, eyebrows are thick but do not appear to reach inner tip of eyes, thin small lips	46		126_0_C1	079_0_C1	114_0_C1	202_0_C1	10	5	0.5
797	C	0	1	8	red facial hair, blue eyes, pale skin, ears stick out slightly, no earlobes, left eyebrow is missing hair due to fading scar on left side of face, straight upturned nose, thin upper lip	33		151_0_C1	084_0_C1	140_0_C1	205_0_C1	17	4	0.235294
797	C	0	1	9	green eyes, large nose, full bottom lip with bowed upper lip that turns up slightly at sides of mouth. longer face with a square chin, pale but thick eyebrows. longer hair with fringe, freckles on bridge of nose	38		212_0_C1	161_0_C1	230_0_C1	281_0_C1	11	7	0.636364
797	C	0	1	10	short sandy coloured hair, straight full eybrows, pale blue eyes, thin lips, straight nose with small nostrils, oval shaped face, ears have dents at the top where they curve	29	383	285_0_C1	145_0_C1	239_0_C1	258_0_C1	11	11	1	0.522124	0.533832
318	C	0	1	1	Long oval face; blue eyes; with slight puffy bottom eye lid on left eye; pink cheeks; long straight nose with small nostrils; eyebrows sandy brown thick and same width whole length; stubble facial hair that is dark brown including moustache; and a thicker patch just under bottom lip in centre. Base hair is black with blonde /yellow dye on top, length is about 10cm with hair ruffled and spiked up …	88		017_0_C1	002_0_C1	048_0_C1	070_0_C1	10	7	0.7
318	C	0	1	2	square plump face; straight nose; spots on face - to left of nose; left cheek; corner of right mouth; on chin to the left side; near right eyebrow; eyes are big round and blue; eyebrows are tapered on both at centre of face and slightly arched; short brown hair neatly done; with high sections on temples with no hair and slight fringe in centre.	64		018_0_C1	0134_0_C1	206_0_C1	213_0_C1	11	5	0.454545
318	C	0	1	3	Oval face; pale blue/grey eyes; long straight nose with raised section at end of nose; clean shaven however can see black hair roots, sideburns to a bit of growth on jawline. Spots on face including - 3 on right side of face near nose and under eye near right ear; spot on right side of jaw near bottom. Eyebrows light brown thick and taper on the ends. Short brown hair with length about 10cm combe…	89		046_0_C1	034_0_C1	041_0_C1	240_0_C1	10	7	0.7
318	C	0	1	4	Long rectangle face; long straight nose with narrow nostrils; couple light spots on /near end of nose; couple light spots on chin and below right side of corner of mouth; eyebrows are thick and extend up near 3/4 end of eyebrows. Ears are perfect with no indents/creases. Pale blue/green eyes. Short sandy brown hair number '5' shaven on sides with bit more length on top with blonde tips.	68		052_0_C1	159_0_C1	175_0_C1	199_0_C1	15	7	0.466667
318	C	0	1	5	Square face with wide jaw. Stubble facial hair including moustache and triangle shape from lip to chin. Eyebrows brown and thick from above corner inside of eye to 1cm past eye with them curving down at the ends (past eye). Blue eyes, eyelashes very fine and not noticeable; nose straight and wide at base. A few spots on right side of face with following standing out more - near bottom corner of r…	129		064_0_C1	103_0_C1	270_0_C1	297_0_C1	10	5	0.5
318	C	0	1	6	Oval face; pale grey eyes; nose medium length and wide. Facial hair would be 5 o'clock shadow with it being dark in colour. Short black hair neatly combed towards the left side. Short side burns to 3/4 down ears. Pimple to the left side of nose. Dark freckle on right side of jaw. Couple spots in centre of eyebrows. Spot just under right eye on corner. Eyebrows are dark brown/black and arched with…	94		090_0_C1	083_0_C1	086_0_C1	095_0_C1	11	7	0.636364
318	C	0	1	7	Rectangle face; yellowly skin; long straight nose with very tiny nostrils hardly visible; pale blue/grey eyes; triangular purplish colour under left eye; clean smooth skin with fine line in centre of forehead running down at an angle and slight dent in forehead above right eye; crease in left side cheek near nose; and indent in chin below bottom lip; facial growth would be 5 o'clock shadow and ve…	119		126_0_C1	079_0_C1	114_0_C1	202_0_C1	11	6	0.545455
318	C	0	1	8	Long oval face with pointy chin. Long straight nose. Eyes are sleepy looking pale blue/grey. Eyebrows are thin, curved and dark ginger in colour. Forehead has slight reddish colour. Facial hair is fine and couple days growth; moustache is pale and fine, facial hair on jaw and chin is fine and a bit darker than moustache. Top lip is fine with fuller bottom lip, mouth slightly pouted. Short ginger …	89		151_0_C1	084_0_C1	140_0_C1	205_0_C1	10	8	0.8
318	C	0	1	9	Long oval face; blue/green eyes; long straight nose with a few freckles around top of nose with a darker freckle near inside corner of left eye; light brown facial hair that is fine and clean looking with even growth all over including moustache. Top lip is small 'm' with a very thick full bottom lip. Short/Medium Brown hair that is combed forward and flicks to side and covers ears. Fringe is com…	76		212_0_C1	161_0_C1	230_0_C1	281_0_C1	11	8	0.727273
318	C	0	1	10	Long oval face, thick straight eyebrows from just above inside corner of eye to 1cm past eye, pale blue/green eyes; fine eyelashes with very little eyelashes on the bottom; long straight nose with 2 straight lines below nose to lip with slight indentation between the two lines; top lip is slightly wavy with it becoming thin in the corners of the mouth, bottom lip is fuller;facial hair consists of…	148	964	285_0_C1	145_0_C1	239_0_C1	258_0_C1	11	7	0.636364	0.609091	0.616667
1425	C	0	1	1	Danish with made up Japanese Manga styling Party and music type 2 tone contrast hair - blond over dark purple Mid-late 20's Dark blue eyes Pale skin, no blemishes, rosy cheeks Thin stubble, slightly longer under lip Full bottom lip	40		017_0_C1	002_0_C1	048_0_C1	070_0_C1	10	5	0.5
1425	C	0	1	2	Looks like trouble, act first ask later. Slight mongoloid - large eyes - deep blue Even overweight symetrical round face - appears wider lower due to double chin and thick neck. Has side-burns to below ear-lobes. Wide full eyebrows - slightly higher on targets right side Dark blond short hair - slightly longer with cow-lick at front Pale skin, few pimples, moles to left side of mouth	67		018_0_C1	0134_0_C1	206_0_C1	213_0_C1	17	11	0.647059
1425	C	0	1	3	Elf-like. Look of disregard. Light brown mid length hair, brushed forward, with spiked centre to rear of top Thick side-burns Moles to left cheek below Thin nose with knob end, and thin nostrals Thick top lip, rounded bottom lip Square jaw Thick eyebrows, tapered arches	45		046_0_C1	034_0_C1	041_0_C1	240_0_C1	17	12	0.705882
1425	C	0	1	4	Young, intelligent face - late teens early 20's Dark blond hair, short on sides, longer tassled on top Broad, thin eyebrows with arches Light green eyes, dark iris ring Button nose Light skin, speckled freckle face Square jaw	38		052_0_C1	159_0_C1	175_0_C1	199_0_C1	10	3	0.3
1425	C	0	1	5	Late 20's Tired deep blue eyes Thick eyebrows Light freckled skin, mole under left eye Right ear crimped at top Light brown hair, short sides, little longer tassled on top Stubbled face, with apex chin hair Square jaw, small chin	40		064_0_C1	103_0_C1	270_0_C1	297_0_C1	10	2	0.2
1425	C	0	1	6	Light green eyes, dark surrounds Late 20's Pale mole to right side of nose Left eyebrow fans at nose Could be southern European Well kept mid length even growth hair Mid length full growth side levers Round full face, slightly overweight	41		090_0_C1	083_0_C1	086_0_C1	095_0_C1	10	8	0.8
1425	C	0	1	7	Symmetric face, left ear wider Large open relaxed eyes Short cropped light brown hair Late 20's Large protuding chin with small dimple Small, thin bottom lip Pale skin Possible scar to centre hairline Wide forehead	35		126_0_C1	079_0_C1	114_0_C1	202_0_C1	10	9	0.9
1425	C	0	1	8	Light red hair, mid length tassled , parted on right side Green eyes full bottom lip square jaw, round chin thin facial hair fair sunburnt skin Looks impatient, a little pissed off	32		151_0_C1	084_0_C1	140_0_C1	205_0_C1	10	5	0.5
1425	C	0	1	9	Posing, groomed (made up), regarding look, waiting for something to happen. Almost sad, regretful. Dark red-brown, mid-length long, swept, straight hair - brush forward Grey green/blue eyes. Angled puff droop below eyebrows. Short cropped even, thin high arches top lip Light beard, light brown Eyebrows light brown Full bottom lip Narrow face/jaw	52		212_0_C1	161_0_C1	230_0_C1	281_0_C1	16	11	0.6875
1425	C	0	1	10	Scrutinising and sarcastic look Even cropped hair - dark brown Pinched ears at top Sparse stubble on face Blue eyes, Flat, wide thick eyebrows Small ledge to bottom lip	29	419	285_0_C1	145_0_C1	239_0_C1	258_0_C1	10	7	0.7	0.608333	0.594044
489	C	0	0	1	Round face with some brown facial hair along jawline extending to middle of bottom lip. Growth on top lip is angled upwards from outer lip towards nostrils. Light brown medium length hair with longer sections around ears. Blue almond shaped eyes. Full straight brows. Straight nose with a bulbous tip. High fleshy cheeks. Full lips. Cleft chin.	57		017_0_C1	002_0_C1	048_0_C1	070_0_C1	11	10	0.909091
489	C	0	0	2	Round, almost chubby face. Short dark brown hair with a part fringe in middle of forehead. High forehead where hair recedes on the sides. Dark relatively straight eyebrows. Round blue eyes. Straight nose with prominent, slightly flared nostrils.Thin lips with a light freckle/mole on the left corner of the lips. Faint facial growth.	53		018_0_C1	0134_0_C1	206_0_C1	213_0_C1	10	6	0.6
489	C	0	0	3	Diamond shaped face. Brown short hair combed around the face, extending to below ears. High forehead with a short fringe. Round blue eyes. Brown eyebrows that thin towards the outer ends. Some freckles on left cheek. Straight nose with large bulbous, upturned end. Some stubble. Small tight lipped mouth with full top lip.	53		046_0_C1	034_0_C1	041_0_C1	240_0_C1	11	8	0.727273
489	C	0	0	4	Oblong face where the forehead, cheekbones and jawline are similar widths. Some freckles on nose and forehead. Short brown hair without fringe. Ears are clearly visible and average shape and size, seems to have attached earlobes. Brow bone protrudes over hooded green eyes. High cheekbones. Straight, slightly upturned nose. Full lips. Prominent square jawline, possible cleft jaw.	57		052_0_C1	159_0_C1	175_0_C1	199_0_C1	17	9	0.529412
489	C	0	0	5	Diamond shaped asymmetrical face. Dark brown, short hair, to the top of ears, with partial short fringe. Possible cowlick on left side front. Blue eyes with dark lashes. Dark, almost straight eyebrows, protruding brow bone. Straight nose, fleshy almost bulbous. Freckle/mole on left cheek closer to nose. Medium sized straight lips, although running with the asymmetry of the face. Average sized ear…	66		064_0_C1	103_0_C1	270_0_C1	297_0_C1	11	4	0.363636
489	C	0	0	6	Round face with black short hair, short fringe over forehead. Sideburns to middle of ears. Dark eyebrows, thinning inwards. Blue/green round eyes. Large bulbous nose with a short bridge. Full lips with a cleft above the top lip.	38		090_0_C1	083_0_C1	086_0_C1	095_0_C1	11	10	0.909091
489	C	0	0	7	Round face with a square jaw. Prominent left ear, protruding slightly from side of the head. Short brown hair, no fringe, front of hair has a small bare gap. Dark blue eyes with light lashes. Straight bridge of nose, slight bend at the nose base. Lips are on the thin side. No obvious dimples.	54		126_0_C1	079_0_C1	114_0_C1	202_0_C1	10	8	0.8
489	C	0	0	8	Heart shaped face, small pointed chin. Some brownish red facial hair on chin extending along jawline to meet hairline, and on top lip. Forehead creases. Short red hair with a short fringe that kicks to the left. Blue, almond shaped eyes with a droopy appearance. Small eyelids. Brownish red arched eyebrows. Straight nose bridge, full round nose. Thin top lip with a fuller bottom lip. Pointed jaw.	67		151_0_C1	084_0_C1	140_0_C1	205_0_C1	10	8	0.8
489	C	0	0	9	Triangular shaped face with short brown beard and moustache. Facial hair extends along jawline from chin. Medium length brown hair with fringe that flicks to the right. Hair covers ears and overall length is level with jaw. Blue almond shaped eyes with very little eyelid visible. Dark straight brows. Nose is quite thick along the bridge to the tip. Full bottom lip and thinner top lip.	66		212_0_C1	161_0_C1	230_0_C1	281_0_C1	11	8	0.727273
489	C	0	0	10	Heart shaped face. Clipped short brown hair. Some slight facial growth along chin and above top lip. Hooded, downturned blue eyes. Dark straight brows. Narrow straight bridge and average sized nose. Average sized lips. Mouth has a slight upward curve at the ends of lips.	45	556	285_0_C1	145_0_C1	239_0_C1	258_0_C1	10	6	0.6	0.6875	0.696578
355	C	0	0	1	Small grey eyes, sandy coloured thick eyebrows, sandy short chopped hair, light stubble moustache and chin hair, round small nose, oval shaped face, thick bottom lip	26		017_0_C1	002_0_C1	048_0_C1	070_0_C1	10	6	0.6
355	C	0	0	2	round deep set blue eyes, dark brows, thin lips, round face, wide flat nose, brown short hair with distinct widows peak, small ears close to head, caucasian	27		018_0_C1	0134_0_C1	206_0_C1	213_0_C1	11	5	0.454545
355	C	0	0	3	pale skin, sleepy eye expression, large oval blue/grey eyes, light brown short soft hair, crooked small nose, round face, small mouth	21		046_0_C1	034_0_C1	041_0_C1	240_0_C1	11	0	0
355	C	0	0	4	pale skin, freckles on nose, round blue eyes, round face, dark brown hair short, small features,	16		052_0_C1	159_0_C1	175_0_C1	199_0_C1	11	7	0.636364
355	C	0	0	5	blue almond shaped eyes, round face, pointy chin, fat nose, small features, short dark brown hair, dark full eyebrows, dark stubble, dark mole/freckle on left inside cheek bone	28		064_0_C1	103_0_C1	270_0_C1	297_0_C1	10	7	0.7
355	C	0	0	6	round light brown eyes, dark small eyebrows, thick lips, darker caucasian skin, round face, dark brown short soft hair, fat face, skin markings on right side of nose, upturned nose.	30		090_0_C1	083_0_C1	086_0_C1	095_0_C1	12	9	0.75
355	C	0	0	7	pale skin, round face, small thin lips, round blue eyes close set, light red/brown hair clipped short, big chin, long thin down turned nose, slightly crooked at end, points to right, broad forehead with scar in middle of hairline	39		126_0_C1	079_0_C1	114_0_C1	202_0_C1	11	8	0.727273
355	C	0	0	8	short soft red hair, oval face with sharp pointed chin, grey thin almond shaped eyes, light red thin eyebrows, small mouth with round bottom lip, red stubble, small straight nose, pale skin	32		151_0_C1	084_0_C1	140_0_C1	205_0_C1	17	11	0.647059
355	C	0	0	9	light coloured freckly skin, brown hair long around face, brown stubble, blue thin downturned almond shaped eyes, thin oval shaped face, light brown eyebrows, big long nose, thin upper lip, features in proportion with the rest of face	38		212_0_C1	161_0_C1	230_0_C1	281_0_C1	10	10	1
355	C	0	0	10	Thin lips, stubble, dark eyebrows, strong features, long oval face, narrow grey/blue eyes, medium sized nose, dark brown clipped hair	20	277	285_0_C1	145_0_C1	239_0_C1	258_0_C1	11	7	0.636364	0.614035	0.61516
607	C	0	1	1	male, oval face blue eyes set in the middle, small bags under eyes. blonde medium straight eyebrows.pink tinge to cheeks. looks a bit mischievious. light brown stubble. hair longer on top than sides with fringe coming down to eyebrows. hair straight two-tone blonde and darker brown and looks a bit messy.	51		017_0_C1	002_0_C1	048_0_C1	070_0_C1	11	6	0.545455
607	C	0	1	2	male, round face, small double chin, small lips, nose has wide nostrils. blue wide open eyes, straight medium eyebrows, short sideburns. short stubble and a pimple on left cheek and left chin. 2 small moles on right side of upper lip.ears very small and close to head. the left ear is a little higher than the right. hair medium brown and short with a longer fringe in the centre of forehead.	71		018_0_C1	0134_0_C1	206_0_C1	213_0_C1	10	9	0.9
607	C	0	1	3	male, pixie shaped face and ears. large, wideset blue eyes with semi-heavy lids. lips generous with the top lip looking a bit out of proportion - almost larger than the bottom. short stubble. nose looks a little square on the end. hair is medium brown, doesn't cover ears. longer rather than shorter and slightly wavy. short fringe swept to the left withshort side burns down to the bottom of the ea…	71		046_0_C1	034_0_C1	041_0_C1	240_0_C1	11	4	0.363636
607	C	0	1	4	male, oval face with very square jaw and square chin. medium lips, nose has quite blocky looking nostrils - though the nose isn't large. prominent ears that the top of the ear is in line with the eyes. wide grey eyes with prominent darker iris. clean shaven. short cropped light brown hair. small amount of hair on the top a bit longer and almost fuzzy looking with streaks of blonde.	70		052_0_C1	159_0_C1	175_0_C1	199_0_C1	11	2	0.181818
607	C	0	1	5	round face, square jaw. blue oval eyes, short medium brown hair, high forehead, small pinned in ears. eyes look a bit sleepy, short stubble.	24		064_0_C1	103_0_C1	270_0_C1	297_0_C1	16	12	0.75
607	C	0	1	6	male, round face with medium double chin. small nostrils. small ears close to face and low on face. stubble. wide open green/grey eyes. pimple on left side of nose. small mole on right side of chin. darker areas around eyes. eyebrows uneven, with left eyebrow sparse towards the nose.small mouth but both lips are full. short dark brown hair, straight and swept of to the left in a fringe.	69		090_0_C1	083_0_C1	086_0_C1	095_0_C1	10	9	0.9
607	C	0	1	7	male, square face, very short medium blonde hair with a staight hairline. a small scar runs from the hairline to the left (about 10mm). wide blue open eyes, wide set eyebrows. blocky nose with downwards facing nostrils , thin lips. big chin , short blonde stubble and two moles or pimples to the right side of the chin.	58		126_0_C1	079_0_C1	114_0_C1	202_0_C1	10	8	0.8
607	C	0	1	8	oval face with angular chin.oval blue-grey eyes, medium nose, small top lip - large lower lip, high forehead with ears directly next to eyes, hair ginger/blonde brown - not too carrot short cut, slightly wavy. hair longer on top than sides.	41		151_0_C1	084_0_C1	140_0_C1	205_0_C1	11	5	0.454545
607	C	0	1	9	male, oval face, short groomed beard, looks like a singer or model, generous pink bottom lip, oval blue/grey eyes. fair eyebrows, lower earlobes in line with bottom of nose. hair medium length cut in a wind swept way with fringe palstered across forehead - dark auburn colour.	47		212_0_C1	161_0_C1	230_0_C1	281_0_C1	11	7	0.636364
607	C	0	1	10	male, long angular face, small ears that stick out a bit, intense look to eyes that are grey, smallish and elongated and have bags under them. thin lips, 5mm stubble. very short hair, medium brown, side burns that go down to mid ear. widows peak on forehead.	47	549	285_0_C1	145_0_C1	239_0_C1	258_0_C1	10	8	0.8	0.630631	0.633182
932	C	0	1	1	Male, young, pale skin, dyed/bleached dark/light shaggy hair styled to stick up. Blue eyes, medium brown eyebrows. Fairly wide gap between straight eyebrows. Oval face, rounded chin. Plump bottom lip, mouth wide.Tuft of hair under lip, embryonic dark moustache, beard. High forehead.	39		017_0_C1	002_0_C1	048_0_C1	070_0_C1	12	8	0.666667
932	C	0	1	2	Male, Young. Very blue eyes. Rounded rectangular face. Ears don't stick out. High forehead. Nose is broad down its whole length. Thinnish lips. Thin dark brown eyebrows. Top and bottom eyelids curved equally. Straight, fine, short, dark brown hair. Features seem small in face, except for nose.	41		018_0_C1	0134_0_C1	206_0_C1	213_0_C1	14	9	0.642857
932	C	0	1	3	Male, young, Pale skin, Medium-brown straight hair, not close cropped. Nose short, very narrow in centre with abruptly larger tip. Features look large in face. Grey-blue eyes. Definite eyelids. Stubble. Eyebrows medium brown, wide above most of eye, then narrow taper. Prominent cheekbones.	39		046_0_C1	034_0_C1	041_0_C1	240_0_C1	10	6	0.6
932	C	0	1	4	Male, young, large ears, square face, square chin. Pale grey-blue eyes, deepset. Medium brown eyebrows, thick in 'footprint' but sparse hair. Solid nose. Short medium-brown hair with dyed/bleached longer highlights on top of head.	31		052_0_C1	159_0_C1	175_0_C1	199_0_C1	10	5	0.5
932	C	0	1	5	Broad face, angular chin, ears flat to head, short, medium brown hair and medium-thick eyebrows, broad nose at base, narrow eyes, blue, fairly deep-set, stubble goatee & on upper lip, fairly plump lips.	33		064_0_C1	103_0_C1	270_0_C1	297_0_C1	10	4	0.4
932	C	0	1	6	Male, youngish, broad oval face, fleshy. Poor skin - pale with blemishes. Stubble over lower cheeks, chin, upper lip. Dark brown hair, sideburns. Ears flat to head. Top and lower lip full. Pale grey eyes. Eyebrows dark, curved with tufts above nose. Eyes close together.	40		090_0_C1	083_0_C1	086_0_C1	095_0_C1	10	9	0.9
932	C	0	1	7	Male. Youngish. Blue eyes. Roundish face with prominent left ear and very thin lips. Fleshy face. Light brown hair, close-cropped. Light brown eyebrows. Visible brow-ridge. Slight scar in centre of hairline? Bottom of face longer than the top. Features asymmetrical. (slant of nose, eyes, mouth, etc)	43		126_0_C1	079_0_C1	114_0_C1	202_0_C1	11	3	0.272727
932	C	0	1	8	Male, youngish, short reddish hair (dyed or bleached high-lights, slight wave), Very short moustache and beard. Narrow grey eyes. Reddish eyebrows, curved. Ears stick out from head a bit. Longish face. Long nose with fleshy tip. Very plump bottom lip.	37		151_0_C1	084_0_C1	140_0_C1	205_0_C1	11	5	0.454545
932	C	0	1	9	Male, blue eyes, reddish-brown longish straight hair. Narrow oval face, well-defined, long chin. Very curvy upper lip with full bottom lip. Mouth wide for width of face. Freckles and slight sunburn over nose. Fine reddish-brown facial hair, short but covering chin, lower cheeks, upper lip. Nose long, neither thin nor broad. Very thin upper eyelids	50		212_0_C1	161_0_C1	230_0_C1	281_0_C1	10	7	0.7
932	C	0	1	10	Male, youngish. Long face, thin lips, long nose, long chin. Blueish eyes, narrow in photo, no visible upper eyelid. Kink in ears near the top. ears obvious as hair is cropped very close. Widow's peak. Brown hair. Straight eyebrows. Sparse moustache, sparse hair around chin.	42	395	285_0_C1	145_0_C1	239_0_C1	258_0_C1	10	10	1	0.611111	0.61368
1114	C	0	0	1	brown coloured hair, heavy eyebrows, slight cleft to chin, light growth on face with tuft under lower lip, eyes half-closed, face lopsided to left.	24		017_0_C1	002_0_C1	048_0_C1	070_0_C1	10	3	0.3
1114	C	0	0	2	blue eyes, crease on right hand side of mouth, hair falls to the right, ears very close to head, face oval shaped.	22		018_0_C1	0134_0_C1	206_0_C1	213_0_C1	10	8	0.8
1114	C	0	0	3	green/hazel eyes, hair peaks to middle, fringe falls to right, left ear protrudes from hair, mouth thinner on the left hand side, narrow bridge on nose	26		046_0_C1	034_0_C1	041_0_C1	240_0_C1	10	4	0.4
1114	C	0	0	4	squarish face, short hair peaks to left of middle of head. small nostrils, quite bushy eyebrows. smooth faced	18		052_0_C1	159_0_C1	175_0_C1	199_0_C1	10	4	0.4
1114	C	0	0	5	blue eyes, face lopsided to left. left ear protrudes more than right ear.show brown hair peaks in middle of head. closeshaven	21		064_0_C1	103_0_C1	270_0_C1	297_0_C1	12	3	0.25
1114	C	0	0	6	combed hair with fringe hanging right, possible gap between lower teeth. green eyes. lines under both eyes. possible mole on left lower cheek close to jawline	26		090_0_C1	083_0_C1	086_0_C1	095_0_C1	11	10	0.909091
1114	C	0	0	7	close copped hair, square chin, left ear sticks out, heavy eyebrows	11		126_0_C1	079_0_C1	114_0_C1	202_0_C1	10	4	0.4
1114	C	0	0	8	green eyes, red hair, right ear sticks out, light facial growth, tear drop shaped face, very narrow mouth.	18		151_0_C1	084_0_C1	140_0_C1	205_0_C1	11	5	0.454545
1114	C	0	0	9	green eyes, scraggly brown hair nearly collar length, full lower lip, bowed upper lip, light facial growth, nose area redder than rest of face, long chin	26		212_0_C1	161_0_C1	230_0_C1	281_0_C1	10	8	0.8
1114	C	0	0	10	close cropped hair, right side of chin lower than left.eyebrows relatively straight, close shaven, dints near top of both ears, thin lips	22	214	285_0_C1	145_0_C1	239_0_C1	258_0_C1	17	13	0.764706	0.558559	0.547834
1102	C	0	0	1	Male, caucasion, late 20's. Head is rounded on the top angling to a round chin, almost triangular face. blue eyes, ears close to head, medium length hair, unkempt with streaks of light brown mixed with dark. Full eyebrows with thinning hair that meet with light hair across the nose bridge. Straight nose with small nostrils and rounded end.	58		017_0_C1	002_0_C1	048_0_C1	070_0_C1	10	7	0.7
1102	C	0	0	2	Caucasian Male, Mid 20's. Chubby, Rounded Off, short oval head with very small ears from brow level, rejoining head slightly below eye level. Large forehead with short, straight, dark brown hair pulled across middle of forehead. Medium density eyebrows that begin at a level above the inside edge of the eye. Blue eyes, slightly close together. A wide, straight triangular nose, medium nostrils. Thi…	84		018_0_C1	0134_0_C1	206_0_C1	213_0_C1	10	6	0.6
1102	C	0	0	3	Male, early 20's, Oval face with squared off jaw coming to rounded chin. Thin straight nose with rounded end, small nostrils. Green eyes slightly sunken with full but thinly haired eyebrows. Medium dark brown hair, short with wisps across forehead and peaked in the middle. .	47		046_0_C1	034_0_C1	041_0_C1	240_0_C1	11	4	0.363636
1102	C	0	0	4	Caucasian Male, early 20's. Square head features with broad flat chin. Hair, light brown (mousey) quite short but not quite crewcut, and trimmed to ear level. Slightly longer hair across center of top of head with scruffy appearance. Green eyes with wide, broad, lightly haired eyebrows. Average lips. Short, slightly sloped nose with small nostrils and a wide gap between bottom of nose and top lip.	66		052_0_C1	159_0_C1	175_0_C1	199_0_C1	10	4	0.4
1102	C	0	0	5	male caucasion, mid 20's. Square face with rounded head and chin, with slightly prominent chin. ears slightly prominent to head starting from eye-line down with angular ridges. Blue eyes with heavy eyebrows. dark brown short hair length, lightly spiked. straight nose triangular in shape, not too broad. broad forehead. light stubble,	51		064_0_C1	103_0_C1	270_0_C1	297_0_C1	18	13	0.722222
1102	C	0	0	6	male, Caucasian, chubby, oval shaped head, short dark hair, heavy eyebrows, light stubble, ears close to the head, full lips. grey/green eye, one obvious freckle on LHS cheek below mouth line	31		090_0_C1	083_0_C1	086_0_C1	095_0_C1	12	7	0.583333
1102	C	0	0	7	male, Caucasian, rounded head with quite square jaw line, close cropped light brown/reddish hair and eyebrows, blue eyes, thin lips, straight nose, left ear appears to protrude slightly more than left. Face is slightly asymmetrical with the LHS being slightly larger. Very light stubble	44		126_0_C1	079_0_C1	114_0_C1	202_0_C1	11	4	0.363636
1102	C	0	0	8	Caucasian Male, Late 20's. Rounded top of head to fairly thin face with angular taper to thinner, rounded, slightly prominent chin.Red short to medium length wavy hair, trimmed to the temples and behind ears, not covering forehead. slightly red complexion. Eyes set midway between ear level. Ears not prominent but not close to head. Full lips but a small mouth. Green eyes. Thin bridge of nose to a…	82		151_0_C1	084_0_C1	140_0_C1	205_0_C1	11	6	0.545455
1102	C	0	0	9	Male, Caucasian, Mid 20's. Rounded top of head with square sides rounding to narrow chin. Dark brown, shoulder length, wavy hair that covers most of the forehead, parting from the left across to right of face. Thin, Light brown eyebrows. Medium width straight nose that is only slightly wider at the nostrils than the bridge. Nose is lightly freckled. Lightly haired chin and moustache. Full lower l…	73		212_0_C1	161_0_C1	230_0_C1	281_0_C1	11	7	0.636364
1102	C	0	0	10	Male, Late 20's Caucasian with medium complexion. Rounded top of head with straight side coming to angled cheeks forming a rounded chin. Uniform cropped dark brown hair with small widows peak hairline on forehead. Green eyes with straight broad eyebrows. Rounded ears starting from brow level. Straight nose with curving sides to rounded end with small nostrils. Thin lips on a regular mouth. Lightl…	71	607	285_0_C1	145_0_C1	239_0_C1	258_0_C1	15	11	0.733333	0.579832	0.564798
1137	C	0	1	1	White male Caucasian, 20s to 30s, pale skin with some cheek colour. Slight eyebags but no wrinkles. Faint moustache and chin stubble, especially a tuft under the lower lip, which is more prominent than the upper lip. Blue-eyed with fair eyebrows. Blonde - possibly bleached - rockstar/bed-hair styling with messy high-combed peak and highly feathered fringe overlying the forehead and prominent side…	70		017_0_C1	002_0_C1	048_0_C1	070_0_C1	11	7	0.636364
1137	C	0	1	2	White Caucasian male, teens to mid 20s. Fresh-faced, no wrinkles or eye bags, pale skin and slightly round-faced. Left ear protrudes more than right ear. Wide nose and mouth, which is quite thin-lipped. Blue eyes and light eyebrows. Dark, short hair brushed down smoothly and forward left to right into a feathered fringe finishing mid-brow.	55		018_0_C1	0134_0_C1	206_0_C1	213_0_C1	10	8	0.8
1137	C	0	1	3	Male, white Caucasian, 20s to 30s, fresh-looking face, pale skin, clean-shaven but slight lower-face shadow. Grey eyes, left eyelid slightly drooping, no eyebags or facial wrinkles, bushy but fair eyebrows. Short dark hair brushed to a peak on the crown of the head and feathered fringe parted on the left and brushed forwards to mid-brow, sideburns almost to base of ears. Mid-length nose pinched a…	72		046_0_C1	034_0_C1	041_0_C1	240_0_C1	10	5	0.5
1137	C	0	1	4	White Caucasian male, teens to late 20s. Pale skin and clean-shaven. Squarish face with no wrinkles or eyebags. Square-jawed. Deep-set blue eyes and bushy dark brows. Clean-shaven. Lips equal sized. Close-cropped dark hair with possible blonder highlights, combed up at the crown with neither fringe nor sideburns. No thinning of nose along its length.	54		052_0_C1	159_0_C1	175_0_C1	199_0_C1	11	6	0.545455
1137	C	0	1	5	Male, white Caucasian, 20s to 30s, pale skin with suggestion of freckles. Slight eyebags but no wrinkles. Faint moustache and very faint beard trimmed to an inverse v-shape from mid-bottom lip to chin. Blue-eyed with slightly drooping left eye, both eyes quite heavy-lidded, bushy eyebrows. Slightly prominent cheekbones. Dark hair with russet undertones cropped short and brushed upwards to crown a…	84		064_0_C1	103_0_C1	270_0_C1	297_0_C1	10	4	0.4
1137	C	0	1	6	White Caucasian male, mid 20s to mid 30s, round-faced and hint of a double chin. Clean shaven but showing shadowing on lower face. Slight eyebags but no wrinkles. Fleshy lips of equal prominence and slight gap between two upper front teeth. Straight nose with no variation in thickness.Blue eyes and dark eyebrows - faint suggestion of monobrow. Hair cut short and brushed flat from left-sided parti…	78		090_0_C1	083_0_C1	086_0_C1	095_0_C1	11	8	0.727273
1137	C	0	1	7	White Caucasian male late 20s to late 30s, Pale skin with square face shape and large, prominent jaw. Clean-shaven with fair hair very closely cropped to scalp and no fringe or sideburns. Wide, prominent nose ending close to the upperlip. Lips equal sized and mouth is quite thin. Large blue eyes and pale eyebrows. Left ear protrudes notably from the head while right one sits close.	66		126_0_C1	079_0_C1	114_0_C1	202_0_C1	10	8	0.8
1137	C	0	1	8	White Caucasian male, 20s to 30s with pale skin partial to redness, and slightly pointed chin. Slight eyebags and some forehead wrinkling. Prominently red haired, wavy hair cut short but showing wave, especially on crown of head and on fringe, which is swept high back off the forehead from a right-side parting. Faint red beard and more-faint moustache. Sideburns to mid-ear length.Eyes blue and he…	68		151_0_C1	084_0_C1	140_0_C1	205_0_C1	12	7	0.583333
1137	C	0	1	9	White Caucasian male mid 20s to mid 30s. Pale skin, with nose slightly tanned below the bridge. No eyebags or wrinkles. Notable pointed chin with light all-over beard and moustache. Bottom lip most prominent. Blue eyes and light brows. All the face is framed by dark, collar-length hair that is brushed fowards and sits close to the scalp. Ears, save a small part of the lobe, are hidden under layer…	92		212_0_C1	161_0_C1	230_0_C1	281_0_C1	17	12	0.705882
1137	C	0	1	10	Male, white Causasian, 20s to 30s, thin-faced and slightly pointed jawline. No eyebags or wrinkles, pale skin, faint moustache and lower-jaw beard. Blue-eyed with heavy eyebrows. Close-cropped dark hair and no fringe. Lips equal size and quite thin. Distinctive fold in the back upper edges of both ears.	48	687	285_0_C1	145_0_C1	239_0_C1	258_0_C1	11	10	0.909091	0.663717	0.66074
													Average Acc	0.61983	0.61866	0.61983
															0.0614071	0.0611761
															0.0102345	0.010196
													SR Acc	0.649482	0.183722	0.0145245
													C Acc	0.596108	0.212242	0.0150078

## Sheet: Study 3_performance
Group	Score	Description (Good =1, Bad=0)
C	8	1
C	4	0
C	9	1
C	3	0
C	9	1
C	4	0
C	1	0
C	3	0
C	10	1
C	3	0
C	8	1
C	8	1
C	3	0
C	9	1
C	1	0
C	10	1
C	5	0
C	10	1
C	6	0
C	8	1
C	4	0
C	8	1
C	9	1
C	4	0
C	10	1
C	4	0
C	5	0
C	8	1
C	9	1
C	8	1
C	4	0
C	8	1
SR	5	0
SR	9	1
SR	6	0
SR	6	0
SR	3	0
SR	10	1
SR	8	1
SR	4	0
SR	5	0
SR	9	1
SR	6	0
SR	8	1
SR	5	0
SR	10	1
SR	5	0
SR	10	1
SR	7	0
SR	10	1
SR	5	0
SR	10	1
SR	3	0
SR	10	1
SR	4	0
SR	10	1
SR	10	1
SR	7	0
SR	6	0
SR	4	0
SR	3	0
SR	9	1
